# Supplementary material for: Machine learning-based stratification of prediabetes and type 2 diabetes progression
Source: Diabetol Metab Syndr. 2025 Jun 18;17:227. doi: 10.1186/s13098-025-01786-6 (PMC12175357; doi:10.1186/s13098-025-01786-6)
Supplement: Supplementary file 1 — Additional file 1. [file 13098_2025_1786_MOESM1_ESM.xlsx]

## Sheet: GSE16415
ID	adj.P.Val	P.Value	t	B	logFC	Gene.symbol	Gene.title
209377	0.0742	3.15e-06	7.3	3.50653	4.23	SCD	stearoyl-CoA desaturase
151759	0.0742	4.51e-06	7.07	3.30418	4.11	SCD	stearoyl-CoA desaturase
157188	0.076	8.62e-06	6.68	2.83399	2.35	FAM134B	family with sequence similarity 134 member B
102820	0.076	9.93e-06	6.6	2.81317	2.95	C6	complement component 6
161300	0.076	1.234e-05	6.47	2.59252	2.16	AACS	acetoacetyl-CoA synthetase
166246	0.0898	2.185e-05	6.14	2.12691	2.9	FADS1	fatty acid desaturase 1
110801	0.076	1.567e-05	6.33	1.98013	3.46	STOX1	storkhead box 1
156511	0.1501	4.108e-05	5.78	1.86379	1.72	ME1	malic enzyme 1
190304	0.076	1.619e-05	6.31	1.74274	3.34	SLC27A2	solute carrier family 27 member 2
107073	0.1787	7.086e-05	5.48	1.38312	2.85	PPP1R1B	protein phosphatase 1 regulatory inhibitor subunit 1B
146959	0.1787	7.608e-05	5.44	1.09315	1.98	ACSS3	acyl-CoA synthetase short-chain family member 3
194409	0.2557	0.00012446	5.18	0.99648	2.11	ACSS2	acyl-CoA synthetase short-chain family member 2
209464	0.1502	4.568e-05	5.72	0.88116	3.23	LRP1B	LDL receptor related protein 1B
138869	0.2767	0.00015324	5.07	0.8623	1.36	TMEM135	transmembrane protein 135
197353	0.2767	0.00015988	5.04	0.82243	1.76	MME	membrane metallo-endopeptidase
198356	0.2767	0.00015201	5.07	0.81027	2.3	ECHDC3	enoyl-CoA hydratase domain containing 3
231083	0.1787	6.253e-05	5.55	0.68895	2.95
139001	0.3199	0.00019461	4.94	0.64412	1.93	HADH	hydroxyacyl-CoA dehydrogenase
151472	0.3463	0.00024227	4.83	0.44294	2.01	OXCT1	3-oxoacid CoA-transferase 1
128474	0.1787	6.911e-05	5.49	0.43903	2.13	TSGA10	testis specific 10
148144	0.3525	0.00025731	4.8	0.38288	2.12	TM7SF2	transmembrane 7 superfamily member 2
148928	0.3605	0.0002988	4.72	0.30788	1.75	PECR	peroxisomal trans-2-enoyl-CoA reductase
119283	0.2073	9.458e-05	-5.32	0.28911	-2.58	PYCR1	pyrroline-5-carboxylate reductase 1
182590	0.3605	0.00032118	4.68	0.27818	1.5
142256	0.3223	0.00020586	4.91	0.23265	1.64	MAMLD1	mastermind like domain containing 1
179484	0.3605	0.00038813	-4.58	0.09671	-1.28	NEK6	NIMA related kinase 6
112201	0.3605	0.0003413	4.65	0.07133	2.64	ADH1C	alcohol dehydrogenase 1C (class I), gamma polypeptide
191350	0.3605	0.00035609	-4.63	0.05909	-1.68	LIMK1	LIM domain kinase 1
124299	0.3605	0.00036384	4.62	0.04067	2.56	ADH1A	alcohol dehydrogenase 1A (class I), alpha polypeptide
116936	0.3605	0.0004298	4.53	0.03883	1.49	FAM13A	family with sequence similarity 13 member A
126484	0.3605	0.00043795	4.52	0.0308	1.19	PCCA	propionyl-CoA carboxylase alpha subunit
160252	0.3605	0.00044004	-4.52	0.02911	-1.25	PLIN3	perilipin 3
206763	0.3605	0.00043412	4.53	0.00656	2.64	MAOA	monoamine oxidase A
100384	0.3605	0.00038645	4.58	0.00114	1.38	CYB5A	cytochrome b5 type A
144829	0.3605	0.00043116	4.53	-0.02057	3.28	TF	transferrin
180829	0.3605	0.00047233	4.48	-0.07729	1.75	PMM1	phosphomannomutase 1
124360	0.3605	0.00048909	4.46	-0.08762	1.9	STBD1	starch binding domain 1
120624	0.3605	0.00049245	4.46	-0.08947	1.26	FOXO1	forkhead box O1
187766	0.3605	0.00048265	4.47	-0.09154	1.6	ABHD5	abhydrolase domain containing 5
153297	0.3605	0.00048111	-4.47	-0.09395	-1.73	FCER1G	Fc fragment of IgE receptor Ig
150381	0.3605	0.00051042	-4.44	-0.10444	-1.29	C1QC	complement C1q C chain
156607	0.3605	0.00049874	4.45	-0.13813	2.32	SLC19A3	solute carrier family 19 member 3
105377	0.3346	0.00022391	4.87	-0.1461	2.35	CTH	cystathionine gamma-lyase
179329	0.3605	0.00052797	-4.43	-0.14795	-1.45	TYROBP	TYRO protein tyrosine kinase binding protein
102183	0.3648	0.00058813	4.37	-0.21716	2.12	2024-03-01	mitochondrial amidoxime reducing component 1
173237	0.3605	0.00040019	4.57	-0.27637	3.08	ACVR1C	activin A receptor type 1C
115568	0.3605	0.00053087	4.42	-0.33992	2.58	ZBTB16	zinc finger and BTB domain containing 16
195500	0.3605	0.0004255	4.54	-0.35939	1.63
127566	0.3605	0.00056532	4.39	-0.3603	2.74	LDHD	lactate dehydrogenase D
180535	0.3605	0.0005701	4.39	-0.36196	2.27	ADH1B	alcohol dehydrogenase 1B (class I), beta polypeptide
148282	0.3933	0.00067074	-4.3	-0.36478	-1.82	GREM1	gremlin 1, DAN family BMP antagonist
123867	0.3869	0.00064416	4.32	-0.37335	1.94	KIAA0408	KIAA0408
159687	0.3933	0.00068184	-4.3	-0.39438	-1.36	AIF1	allograft inflammatory factor 1
169514	0.3869	0.00064722	4.32	-0.43061	1.53
154223	0.4105	0.00078593	4.22	-0.43997	1.35	GBE1	glucan (1,4-alpha-), branching enzyme 1
125374	0.3605	0.00055308	4.4	-0.44751	1.89	FAM221A	family with sequence similarity 221 member A
206185	0.3605	0.00039105	4.58	-0.4491	2.29	TRHDE	thyrotropin releasing hormone degrading enzyme
122679	0.4105	0.00083397	4.19	-0.48843	1.19
109793	0.4105	0.00090785	4.15	-0.55623	1.29
182169	0.4105	0.0009097	-4.15	-0.57534	-2.33
157102	0.4105	0.00092293	-4.14	-0.62348	-1.56	PLAC8	placenta specific 8
115807	0.4105	0.00093294	4.14	-0.6291	1.69	ECHS1	enoyl-CoA hydratase, short chain 1
216339	0.4105	0.00077815	4.23	-0.64196	2.17	ELOVL6	ELOVL fatty acid elongase 6
150924	0.4105	0.00081002	-4.21	-0.65467	-1.63	LY86	lymphocyte antigen 86
186825	0.4105	0.00094878	-4.13	-0.65591	-3.6	SPP1	secreted phosphoprotein 1
207828	0.4053	0.0007194	4.27	-0.65842	2.33	SLC16A7	solute carrier family 16 member 7
134359	0.4147	0.00097113	4.12	-0.67507	2.7	LGALS12	galectin 12
232179	0.3605	0.00055259	4.4	-0.67756	2.43
150170	0.4437	0.00107964	4.06	-0.70075	1.46	SLC25A1	solute carrier family 25 member 1
174254	0.4464	0.00111764	-4.05	-0.72868	-1.22	PYCARD	PYD and CARD domain containing
185855	0.4057	0.00074031	-4.25	-0.73527	-2.39	PHLDA2	pleckstrin homology like domain family A member 2
172172	0.4464	0.00115715	4.03	-0.77206	1.95	MOCS1	molybdenum cofactor synthesis 1
210780	0.4105	0.00092245	4.14	-0.7772	1.88	SLC22A3	solute carrier family 22 member 3
136595	0.4474	0.0011933	-4.01	-0.78605	-0.972	DCTPP1	dCTP pyrophosphatase 1
217558	0.4105	0.00090738	-4.15	-0.79308	-1.45	PML	promyelocytic leukemia
113042	0.4464	0.00115514	4.03	-0.79602	2.01	FGF2	fibroblast growth factor 2
124354	0.4474	0.00122555	4	-0.80074	1.23
10706425	0.4474	0.00120057	-4.01	-0.80403	-1.54	LILRB2	leukocyte immunoglobulin like receptor B2
216725	0.4105	0.00088569	4.16	-0.81137	1.93	AASS	aminoadipate-semialdehyde synthase
198714	0.4464	0.00116773	4.03	-0.81286	1.56	PFKFB3	6-phosphofructo-2-kinase/fructose-2,6-biphosphatase 3
170823	0.4464	0.00112056	-4.05	-0.81642	-1.17	IFITM3	interferon induced transmembrane protein 3
210097	0.4474	0.0012383	4	-0.83101	1.22	PDHA1	pyruvate dehydrogenase (lipoamide) alpha 1
100658	0.4426	0.00106356	4.07	-0.8345	3.03	CYP4B1	cytochrome P450 family 4 subfamily B member 1
170260	0.4464	0.00114885	4.03	-0.85997	2.29
102218	0.4521	0.00134215	3.96	-0.88795	1.46	ACLY	ATP citrate lyase
170247	0.4105	0.00091096	4.15	-0.90216	2.07	PDE3B	phosphodiesterase 3B
110009	0.4521	0.00138492	3.94	-0.90821	1.34	ZFAND5	zinc finger AN1-type containing 5
233194	0.4521	0.00140871	3.93	-0.9144	1.18
213717	0.4489	0.00125599	3.99	-0.93234	1.34	GRK3	G protein-coupled receptor kinase 3
231862	0.4521	0.00142493	3.93	-0.94303	1.35	ACADSB	acyl-CoA dehydrogenase, short/branched chain
122902	0.4521	0.00144045	3.92	-0.95708	1.1	EIF4EBP2	eukaryotic translation initiation factor 4E binding protein 2
703675	0.4521	0.00142629	3.93	-0.96766	1.19	AMY2A///AMY1C///AMY1B///AMY1A	amylase, alpha 2A (pancreatic)///amylase, alpha 1C (salivary)///amylase, alpha 1B (salivary)///amylase, alpha 1A (salivary)
231145	0.4521	0.00147356	-3.91	-0.97818	-1.18
118091	0.4105	0.0009212	4.14	-0.97849	2.2	MYOM1	myomesin 1
186314	0.4053	0.00072727	-4.26	-0.98421	-1.8
132576	0.4105	0.00081666	4.2	-0.98774	1.8
179273	0.4521	0.00151304	-3.9	-0.99405	-1.07	HCST	hematopoietic cell signal transducer
112488	0.4521	0.00147066	3.91	-1.00739	1.62	NRIP1	nuclear receptor interacting protein 1
133662	0.4521	0.00144071	-3.92	-1.01292	-1.57	IGFLR1	IGF like family receptor 1
204006	0.4521	0.00154963	3.88	-1.02473	1.98	CDKN2B	cyclin dependent kinase inhibitor 2B
169895	0.4105	0.00094882	4.13	-1.02495	1.79	DPCR1	diffuse panbronchiolitis critical region 1
157022	0.4521	0.00146975	-3.91	-1.02842	-1.53	PLAC8	placenta specific 8
146893	0.4521	0.00160497	3.87	-1.02859	1.34	GPD1L	glycerol-3-phosphate dehydrogenase 1-like
190306	0.4521	0.00156097	3.88	-1.03417	2.51	GHR	growth hormone receptor
226943	0.4521	0.00160919	-3.87	-1.04715	-1.19	VAMP8	vesicle associated membrane protein 8
157786	0.4521	0.00150246	-3.9	-1.05397	-1.45	CLEC11A	C-type lectin domain family 11 member A
164480	0.4521	0.00156954	3.88	-1.06834	1.55	PCYT2	phosphate cytidylyltransferase 2, ethanolamine
211558	0.4641	0.00171098	3.83	-1.09229	2.47	ALDH1L1	aldehyde dehydrogenase 1 family member L1
167529	0.4593	0.00166491	3.85	-1.09408	1.7	ICA1	islet cell autoantigen 1
143147	0.4333	0.00102805	4.09	-1.1191	2.64	ADCYAP1	adenylate cyclase activating polypeptide 1
147463	0.4641	0.00179103	-3.81	-1.12129	-1.17	CYBA	cytochrome b-245 alpha chain
195464	0.4521	0.0015686	-3.88	-1.14167	-1.61	ASRGL1	asparaginase like 1
189588	0.4641	0.00177627	3.82	-1.1418	1.52	MCCC1	methylcrotonoyl-CoA carboxylase 1
180302	0.4641	0.00177426	3.82	-1.14678	1.23	GLS	glutaminase
149716	0.4641	0.00187391	-3.79	-1.14742	-0.909	DGKZ	diacylglycerol kinase zeta
150853	0.4641	0.0018339	-3.8	-1.15242	-1.9
174727	0.4474	0.00122096	4	-1.15628	2.48	VIT	vitrin
184174	0.4641	0.00188232	3.79	-1.15766	1.6	ALDH6A1	aldehyde dehydrogenase 6 family member A1
195982	0.4521	0.00147703	3.91	-1.17196	4.05	SPX	spexin hormone
134951	0.4521	0.00154017	-3.89	-1.17816	-1.54
144001	0.4521	0.0016108	-3.86	-1.18563	-1.96	BAX	BCL2 associated X, apoptosis regulator
236610	0.4641	0.00191988	3.78	-1.1861	1.21
146906	0.4641	0.00178624	3.81	-1.19196	1.74	ADH1B	alcohol dehydrogenase 1B (class I), beta polypeptide
144833	0.4641	0.00193554	3.77	-1.19388	1.41	COQ8A	coenzyme Q8A
143111	0.4641	0.00188326	3.79	-1.20395	2.41	GPT2	glutamic--pyruvic transaminase 2
129222	0.4521	0.00129857	-3.97	-1.2129	-3.86	TM4SF19	transmembrane 4 L six family member 19
206444	0.4641	0.00204642	-3.75	-1.2233	-1.05	H2AFX	H2A histone family member X
121855	0.4521	0.00162253	3.86	-1.24566	3.26	NAALAD2	N-acetylated alpha-linked acidic dipeptidase 2
162197	0.4641	0.00195406	-3.77	-1.24862	-1.42	C1QB	complement C1q B chain
157389	0.4641	0.00215536	3.72	-1.26702	1.25	TJP2	tight junction protein 2
193869	0.4641	0.00210632	3.73	-1.27332	1.83	TUB	tubby bipartite transcription factor
204787	0.4641	0.0022104	3.71	-1.28896	1.33	F3	coagulation factor III, tissue factor
109532	0.4641	0.00214206	3.72	-1.29109	2.12	GPAT3	glycerol-3-phosphate acyltransferase 3
213481	0.4641	0.00222403	-3.7	-1.29227	-1.61	HCK	HCK proto-oncogene, Src family tyrosine kinase
211052	0.4641	0.00223045	-3.7	-1.3002	-1.16	EFHD2	EF-hand domain family member D2
182404	0.4521	0.00157993	-3.87	-1.30342	-2.48	GDF15	growth differentiation factor 15
170781	0.4641	0.00220628	3.71	-1.30582	0.967	TKT	transketolase
140708	0.4644	0.00227661	3.69	-1.31	1.37	ACAT1	acetyl-CoA acetyltransferase 1
189926	0.4641	0.00189957	3.78	-1.31334	2.92	ACADL	acyl-CoA dehydrogenase, long chain
116829	0.4661	0.00231063	-3.69	-1.32283	-1.21
208153	0.4641	0.00206499	3.74	-1.32661	1.24	AMY2B	amylase, alpha 2B (pancreatic)
119646	0.4644	0.00228846	3.69	-1.34098	2.73	CKB	creatine kinase B
146003	0.4644	0.00225376	3.7	-1.35437	1.99	GLYCTK	glycerate kinase
139874	0.4641	0.00222077	-3.71	-1.36734	-1.39	HBEGF	heparin binding EGF like growth factor
159482	0.4694	0.00243618	-3.66	-1.36761	-1.51	LY96	lymphocyte antigen 96
179815	0.4641	0.00214208	-3.72	-1.37503	-3.09	FCGR1B///FCGR1A	Fc fragment of IgG receptor Ib///Fc fragment of IgG receptor Ia
114670	0.4694	0.00245356	3.66	-1.37711	1.8	P2RY14	purinergic receptor P2Y14
205132	0.4677	0.00233278	3.68	-1.38468	1.28	SLC25A16	solute carrier family 25 member 16
171364	0.4497	0.00127191	-3.98	-1.38792	-1.68
213501	0.4694	0.00252687	3.64	-1.39569	1.17	BPHL	biphenyl hydrolase like
174416	0.4641	0.00222229	3.7	-1.4149	4.34	MYOC	myocilin
113574	0.4641	0.00202106	3.75	-1.41516	1.8
177543	0.4695	0.00259044	-3.63	-1.42226	-1.16	TNFSF13B	tumor necrosis factor superfamily member 13b
170096	0.4695	0.00258557	-3.63	-1.42403	-1.04	TMEM176A	transmembrane protein 176A
232443	0.4521	0.0013985	3.94	-1.42864	1.67
195021	0.4695	0.00263454	-3.62	-1.42973	-1.19	RAB31	RAB31, member RAS oncogene family
172455	0.4695	0.00263427	3.62	-1.43446	1.31	DLD	dihydrolipoamide dehydrogenase
197208	0.4641	0.00209378	3.73	-1.43655	1.54	LMO3	LIM domain only 3
110431	0.4641	0.0018247	3.8	-1.45167	3.52	KDM5D	lysine demethylase 5D
180086	0.4641	0.00218402	3.71	-1.45285	1.59	ZDHHC11	zinc finger DHHC-type containing 11
489842	0.4695	0.00272349	3.6	-1.45748	0.91	EIF4B	eukaryotic translation initiation factor 4B
160130	0.4695	0.0025533	3.64	-1.47698	1.22
213652	0.4695	0.00278748	3.59	-1.47779	1.13	LETMD1	LETM1 domain containing 1
177124	0.4694	0.00251407	-3.64	-1.47987	-1.05
123221	0.4641	0.00219012	-3.71	-1.48044	-1.72	CCL19	C-C motif chemokine ligand 19
145784	0.4695	0.00276186	-3.6	-1.48064	-1.44	MS4A7	membrane spanning 4-domains A7
172572	0.4695	0.00278215	-3.59	-1.48094	-1.16	TAGLN	transgelin
175147	0.4695	0.00264369	3.62	-1.48111	1.34	GLUL	glutamate-ammonia ligase
170749	0.4695	0.00281191	-3.59	-1.48692	-1.07	TGFB1	transforming growth factor beta 1
194365	0.4695	0.00279337	3.59	-1.49122	1.89	PER3	period circadian clock 3
163631	0.4695	0.00283299	3.58	-1.49387	1.45
126588	0.4694	0.00250617	3.65	-1.49841	1.3	ZNF493	zinc finger protein 493
136536	0.4695	0.00262054	3.62	-1.50012	2.78	AZGP1	alpha-2-glycoprotein 1, zinc-binding
143457	0.4695	0.00286834	-3.58	-1.50077	-1.25	MARCKSL1	MARCKS like 1
197423	0.4695	0.00286632	3.58	-1.50683	1.09	MUT	methylmalonyl-CoA mutase
162366	0.4693	0.00237162	-3.67	-1.5083	-1.38	HES4	hes family bHLH transcription factor 4
155439	0.4695	0.00269597	-3.61	-1.50899	-1.17	HOMER3	homer scaffolding protein 3
146532	0.4641	0.00189563	-3.78	-1.53521	-2.04	BATF	basic leucine zipper ATF-like transcription factor
178643	0.4699	0.00293022	3.57	-1.537	1.12
153464	0.4695	0.00289867	3.57	-1.53889	1.37	CABLES1	Cdk5 and Abl enzyme substrate 1
162511	0.4695	0.00282095	3.59	-1.54494	1.83	CLMN	calmin
137199	0.4784	0.00304127	-3.55	-1.54846	-1.02	NUP62	nucleoporin 62
179056	0.4784	0.00302889	-3.55	-1.55086	-1.01	NAGK	N-acetylglucosamine kinase
215956	0.4694	0.00252526	3.64	-1.55398	1.34	NEDD4L	neural precursor cell expressed, developmentally down-regulated 4-like, E3 ubiquitin protein ligase
125412	0.4593	0.00167647	3.84	-1.56185	1.62	TRMT10A	tRNA methyltransferase 10A
211965	0.4641	0.00215294	3.72	-1.56491	2.03	DSC1	desmocollin 1
192912	0.4641	0.00222601	3.7	-1.57563	2.21	MAPT	microtubule associated protein tau
131913	0.4641	0.00186541	-3.79	-1.58678	-1.51	MXD3	MAX dimerization protein 3
187432	0.4695	0.00285662	-3.58	-1.59155	-1.77
112997	0.4815	0.00319651	3.52	-1.59317	2.02	CDKN2C	cyclin dependent kinase inhibitor 2C
213822	0.4695	0.0028969	-3.57	-1.59419	-1.4	NXT2	nuclear transport factor 2 like export factor 2
162862	0.4815	0.00321544	-3.52	-1.59617	-0.858	C11orf24	chromosome 11 open reading frame 24
180037	0.4815	0.00317834	-3.53	-1.60271	-1.27	AIF1	allograft inflammatory factor 1
173844	0.4815	0.00323141	-3.52	-1.61201	-1.15	MIF	macrophage migration inhibitory factor (glycosylation-inhibiting factor)
202982	0.4815	0.00331566	3.51	-1.61916	0.906	NDUFS1	NADH:ubiquinone oxidoreductase core subunit S1
215767	0.4815	0.00328905	3.51	-1.62171	2.71	CIDEA	cell death-inducing DFFA-like effector a
120553	0.4815	0.00330343	-3.51	-1.62236	-0.84	SLC52A2	solute carrier family 52 member 2
231872	0.4815	0.00333447	3.5	-1.62627	1.26
105620	0.4815	0.00331954	3.51	-1.62837	1.69
112891	0.4768	0.00298729	3.56	-1.63643	1.26
154607	0.4815	0.00338389	-3.5	-1.63785	-0.977	FXYD5	FXYD domain containing ion transport regulator 5
141333	0.4815	0.00318051	-3.53	-1.64416	-3.6	CHI3L1	chitinase 3 like 1
120822	0.4815	0.00326077	-3.51	-1.64459	-1.37	FERMT3	fermitin family member 3
181718	0.4815	0.00336202	-3.5	-1.65065	-1.09	NINJ1	ninjurin 1
183321	0.4815	0.00336248	3.5	-1.65319	1.01	PHF3	PHD finger protein 3
197013	0.4815	0.00328405	-3.51	-1.65688	-1.49	SDF2L1	stromal cell derived factor 2 like 1
157338	0.4815	0.00349184	-3.48	-1.66435	-1.71	RARRES1	retinoic acid receptor responder 1
200660	0.4815	0.0034054	3.49	-1.66755	1.04	DHTKD1	dehydrogenase E1 and transketolase domain containing 1
147327	0.4815	0.00325319	3.52	-1.67337	1.35	TNFRSF25	TNF receptor superfamily member 25
193892	0.4831	0.00354098	-3.47	-1.67473	-0.931
192628	0.4815	0.00350048	-3.48	-1.68201	-1.4	UCHL1	ubiquitin C-terminal hydrolase L1
158216	0.4694	0.0025244	3.64	-1.6831	1.79	PLAG1	PLAG1 zinc finger
197896	0.4641	0.00218421	3.71	-1.6836	1.91	CEACAM8	carcinoembryonic antigen related cell adhesion molecule 8
205989	0.4882	0.00361334	-3.46	-1.69036	-0.932
172369	0.4882	0.00360799	3.46	-1.69165	1.64	RERG	RAS like estrogen regulated growth inhibitor
175806	0.4641	0.00219993	3.71	-1.69415	1.79	ARHGEF16	Rho guanine nucleotide exchange factor 16
201279	0.4644	0.00226652	3.69	-1.69793	1.9	KBTBD6	kelch repeat and BTB domain containing 6
111473	0.4695	0.00274076	3.6	-1.69901	1.72	DAPK2	death associated protein kinase 2
133171	0.4815	0.00339321	3.5	-1.70352	1.29
197652	0.4694	0.00243613	3.66	-1.70551	1.36	YPEL1	yippee like 1
213278	0.4888	0.00366901	3.46	-1.70731	1.73
167237	0.4641	0.00212399	-3.73	-1.70964	-1.89	FAM19A5	family with sequence similarity 19 member A5, C-C motif chemokine like
216002	0.4888	0.00367944	3.46	-1.71018	2.28
188991	0.4888	0.00370639	-3.45	-1.71242	-1.23	C1orf162	chromosome 1 open reading frame 162
116560	0.4826	0.00352284	3.48	-1.71506	2.3	NIPSNAP3B	nipsnap homolog 3B
185535	0.4695	0.00278651	3.59	-1.72272	1.5
337482	0.4641	0.00214998	3.72	-1.72624	1.74
136952	0.4815	0.0034681	3.48	-1.72929	1.68	EGFR	epidermal growth factor receptor
145023	0.4888	0.00375343	3.45	-1.7308	2.05	ULK4P3	ULK4 pseudogene 3
189366	0.4888	0.00379275	3.44	-1.73226	1.63	HACD2	3-hydroxyacyl-CoA dehydratase 2
194871	0.4815	0.00312839	-3.54	-1.73281	-1.51	PAFAH1B3	platelet activating factor acetylhydrolase 1b catalytic subunit 3
208496	0.4888	0.00380248	-3.44	-1.7336	-1.11	TMEM176B	transmembrane protein 176B
119953	0.4888	0.00381633	3.44	-1.73603	1.18
199557	0.4815	0.00315037	3.53	-1.7423	1.74	BLM	Bloom syndrome RecQ like helicase
144765	0.4888	0.00384789	-3.43	-1.74487	-1.03	MANF	mesencephalic astrocyte derived neurotrophic factor
125777	0.4693	0.00236502	3.67	-1.74509	2.18
116150	0.4699	0.00291858	3.57	-1.74647	2.44	TSPAN8	tetraspanin 8
174526	0.4888	0.0038865	-3.43	-1.75549	-1.44	FAM20A	family with sequence similarity 20 member A
217383	0.4888	0.00390586	3.43	-1.75596	1.43	ANG	angiogenin
146311	0.4888	0.0037231	-3.45	-1.76105	-1.15	IFITM2	interferon induced transmembrane protein 2
158604	0.4882	0.00362333	3.46	-1.7709	1.38	SORT1	sortilin 1
134305	0.4888	0.00390641	-3.43	-1.77319	-1.2	ARPC1B	actin related protein 2/3 complex subunit 1B
110799	0.4888	0.00368604	-3.45	-1.77885	-1.07
142901	0.4888	0.00396708	3.42	-1.78263	0.947	DIAPH2	diaphanous related formin 2
229501	0.4888	0.00379125	3.44	-1.78734	1.95
169086	0.4888	0.00379254	3.44	-1.78872	1.58	PEX11A	peroxisomal biogenesis factor 11 alpha
227589	0.4695	0.00287122	3.58	-1.7949	1.74
229885	0.4888	0.00410177	3.4	-1.79582	1.2	TEAD1	TEA domain transcription factor 1
196485	0.4888	0.00392708	3.42	-1.79924	2.42	ACACB	acetyl-CoA carboxylase beta
124054	0.4693	0.00238395	-3.67	-1.80017	-1.65
316624	0.4888	0.00409409	3.4	-1.80027	0.962
108403	0.4888	0.00400458	3.41	-1.80227	1.4
204688	0.4888	0.00410234	3.4	-1.8058	1.85	DGAT2	diacylglycerol O-acyltransferase 2
152387	0.4815	0.00326146	3.51	-1.80722	1.52	CAB39L	calcium binding protein 39 like
103717	0.4888	0.00415424	-3.4	-1.80906	-1.19	CTSZ	cathepsin Z
195766	0.4888	0.00410844	3.4	-1.81055	1.27	ETFDH	electron transfer flavoprotein dehydrogenase
208099	0.4694	0.00249375	3.65	-1.81084	1.58
173910	0.4888	0.00403993	3.41	-1.81592	1.03	ZNF280D	zinc finger protein 280D
158624	0.4694	0.00252283	-3.64	-1.8173	-1.8	SCGB3A1	secretoglobin family 3A member 1
204107	0.4888	0.00423812	3.39	-1.82548	0.978	SUCLG1	succinate-CoA ligase alpha subunit
154699	0.4888	0.00417989	-3.39	-1.8269	-1.32	RCN3	reticulocalbin 3
153865	0.4888	0.0041051	3.4	-1.82847	1.57	FMO3	flavin containing monooxygenase 3
221266	0.4888	0.00426217	3.38	-1.83249	1.08	RGS3	regulator of G-protein signaling 3
183236	0.4888	0.00432154	3.38	-1.84117	1.45	FERMT2	fermitin family member 2
228955	0.4888	0.00394403	3.42	-1.84743	1.35
107316	0.4888	0.00436339	3.37	-1.85027	1.01	PTEN	phosphatase and tensin homolog
135778	0.4888	0.00440169	3.37	-1.85728	2.09	BOK	BOK, BCL2 family apoptosis regulator
191084	0.4888	0.00440529	-3.37	-1.85875	-2.08	CTHRC1	collagen triple helix repeat containing 1
154166	0.4695	0.00288858	3.57	-1.85917	1.57
147448	0.4888	0.00439112	3.37	-1.85976	1.65	CEBPA	CCAAT/enhancer binding protein alpha
193795	0.4888	0.00423866	3.39	-1.8617	2.73	ATP1A2	ATPase Na+/K+ transporting subunit alpha 2
196141	0.4888	0.00427703	-3.38	-1.86641	-1.27	CD14	CD14 molecule
119998	0.4888	0.00434819	-3.37	-1.86783	-1.31	TNFAIP8L2	TNF alpha induced protein 8 like 2
116397	0.4888	0.0043624	-3.37	-1.86834	-1.74	FKBP10	FK506 binding protein 10
154827	0.4888	0.00446006	3.36	-1.86917	0.918	FDFT1	farnesyl-diphosphate farnesyltransferase 1
155675	0.4888	0.00438927	3.37	-1.86995	1.22	LGR4	leucine rich repeat containing G protein-coupled receptor 4
176083	0.4815	0.0034412	-3.49	-1.87348	-1.73	SERINC2	serine incorporator 2
102706	0.4888	0.00430239	-3.38	-1.87636	-1.15
164016	0.4888	0.00392857	3.42	-1.8815	2.14	SLC4A4	solute carrier family 4 member 4
110460	0.4966	0.00456191	3.35	-1.88527	1.13	SESTD1	SEC14 and spectrin domain containing 1
154755	0.4695	0.00276531	-3.6	-1.88728	-1.76
105195	0.4784	0.00302156	-3.55	-1.89945	-1.55	ASCL1	achaete-scute family bHLH transcription factor 1
212322	0.4888	0.00391719	3.42	-1.90441	2.16	CKMT2	creatine kinase, mitochondrial 2
164334	0.4888	0.0044558	-3.36	-1.91146	-1.22	TNFRSF14	TNF receptor superfamily member 14
130534	0.5068	0.00469814	-3.33	-1.92554	-1.38	SMCO4	single-pass membrane protein with coiled-coil domains 4
142233	0.5068	0.0047224	3.33	-1.92954	1.06	SLC6A8	solute carrier family 6 member 8
106409	0.5089	0.00478004	-3.33	-1.93304	-1.15	MRVI1	murine retrovirus integration site 1 homolog
189365	0.5094	0.00486494	3.32	-1.93903	1.06	MTHFD1	methylenetetrahydrofolate dehydrogenase, cyclohydrolase and formyltetrahydrofolate synthetase 1
218047	0.5094	0.00485297	3.32	-1.93915	1.18	STON1	stonin 1
109715	0.5089	0.00479775	3.32	-1.93938	2.43
140226	0.5094	0.00485878	-3.32	-1.94369	-1.4	VASP	vasodilator-stimulated phosphoprotein
206372	0.511	0.00489583	-3.31	-1.94494	-0.919	VASH1	vasohibin 1
292435	0.5068	0.00473035	3.33	-1.95112	2.4
369681	0.4815	0.00343958	-3.49	-1.9512	-1.76
101213	0.5128	0.00496725	3.31	-1.95449	0.991	ATPAF1	ATP synthase mitochondrial F1 complex assembly factor 1
112235	0.4815	0.00326507	3.51	-1.9579	1.67	RNF39	ring finger protein 39
161318	0.5128	0.00498987	3.3	-1.95932	1.44	MPDZ	multiple PDZ domain crumbs cell polarity complex component
233440	0.4888	0.00386573	-3.43	-1.96747	-1.89
190437	0.512	0.00492087	-3.31	-1.96779	-0.928	CLIC1	chloride intracellular channel 1
118361	0.4888	0.00421117	-3.39	-1.97496	-2.8	FCGBP	Fc fragment of IgG binding protein
133110	0.5128	0.00508694	3.3	-1.98407	1.16
134316	0.4815	0.00347499	3.48	-1.98464	1.74	RAET1E	retinoic acid early transcript 1E
106573	0.5128	0.00514951	3.29	-1.98628	1.8	AOX1	aldehyde oxidase 1
186418	0.5128	0.00515925	3.29	-1.98688	1.53	ECHDC2	enoyl-CoA hydratase domain containing 2
129361	0.4888	0.00429501	-3.38	-1.9902	-2.07	SLC16A3	solute carrier family 16 member 3
141167	0.5128	0.0052078	3.28	-1.99446	0.916	HMCES	5-hydroxymethylcytosine (hmC) binding, ES cell-specific
196463	0.4888	0.00416759	3.39	-1.99533	1.66	ENPP1	ectonucleotide pyrophosphatase/phosphodiesterase 1
190995	0.4815	0.00340198	3.49	-1.99666	2.25	CSN1S1	casein alpha s1
176649	0.4984	0.00459291	3.35	-2.00066	1.97	CEP126	centrosomal protein 126
132542	0.4815	0.00345639	3.49	-2.0012	2.2	MISP	mitotic spindle positioning
142759	0.5128	0.00517165	-3.29	-2.00854	-1.59	IRF7	interferon regulatory factor 7
223242	0.4888	0.00412284	-3.4	-2.00965	-1.65	CPT1C	carnitine palmitoyltransferase 1C
168213	0.5128	0.00522136	-3.28	-2.00978	-1.25	HLA-DRB1	major histocompatibility complex, class II, DR beta 1
141029	0.5128	0.00531677	3.27	-2.01175	1.02	EIF4B	eukaryotic translation initiation factor 4B
137559	0.5128	0.00533442	3.27	-2.01499	0.905	AGL	amylo-alpha-1, 6-glucosidase, 4-alpha-glucanotransferase
125400	0.5128	0.00533396	-3.27	-2.0216	-1.22	NNMT	nicotinamide N-methyltransferase
185166	0.5128	0.00527949	3.28	-2.02331	1.24	ACSL1	acyl-CoA synthetase long-chain family member 1
216836	0.5128	0.00541238	-3.26	-2.02629	-0.966	SSBP4	single stranded DNA binding protein 4
200017	0.4888	0.00428966	3.38	-2.03116	2.66
183249	0.5128	0.00544196	3.26	-2.03151	0.813	IPO5	importin 5
195577	0.5128	0.00526396	-3.28	-2.03502	-1.21	IFITM3	interferon induced transmembrane protein 3
120830	0.5128	0.00542871	-3.26	-2.03576	-1.6
161277	0.5128	0.00543251	3.26	-2.03675	0.992
224640	0.5143	0.00550536	3.26	-2.03974	1.15
210968	0.5143	0.00553387	3.25	-2.04416	1.34	2024-03-02	mitochondrial amidoxime reducing component 2
185825	0.5128	0.00544343	-3.26	-2.04751	-1.31	HN1	hematological and neurological expressed 1
141908	0.5143	0.00561901	3.25	-2.05661	0.962	ECI2	enoyl-CoA delta isomerase 2
198422	0.5089	0.00480502	3.32	-2.05872	1.81	PDP2	pyruvate dehyrogenase phosphatase catalytic subunit 2
184060	0.5143	0.00564395	-3.24	-2.06004	-0.84	PTPA	protein phosphatase 2 phosphatase activator
177094	0.4888	0.00386596	3.43	-2.06478	1.88	DMRTA1	DMRT like family A1
232317	0.5128	0.0053813	3.27	-2.06484	1.06
120648	0.5089	0.00481379	3.32	-2.0658	1.62	INTU	inturned planar cell polarity protein
129054	0.5143	0.0057214	3.24	-2.07227	0.78	ABCB7	ATP binding cassette subfamily B member 7
142255	0.5143	0.00574413	-3.24	-2.07828	-0.952
204665	0.5143	0.00577167	3.23	-2.08266	1.37	ACADM	acyl-CoA dehydrogenase, C-4 to C-12 straight chain
236989	0.5128	0.00510617	-3.29	-2.0845	-1.26
186670	0.5143	0.00573333	-3.24	-2.08675	-0.923	PFN1	profilin 1
171120	0.5158	0.00582049	-3.23	-2.09096	-0.996
174121	0.5143	0.00563563	-3.24	-2.09307	-1.09	FUOM	fucose mutarotase
189372	0.4888	0.00443871	3.36	-2.09707	2.08	CNGA1	cyclic nucleotide gated channel alpha 1
123063	0.5143	0.00570171	3.24	-2.10106	1.03	ZMAT1	zinc finger matrin-type 1
188724	0.5143	0.00576001	-3.23	-2.10585	-1.11	AEN	apoptosis enhancing nuclease
713561	0.5143	0.00563037	-3.24	-2.10893	-1.81	RAB42	RAB42, member RAS oncogene family
212620	0.4888	0.00404802	3.41	-2.10923	1.96	SLC2A4	solute carrier family 2 member 4
104356	0.5169	0.00584864	3.23	-2.11098	1.01
169068	0.5184	0.00597792	3.22	-2.11163	1	CRLS1	cardiolipin synthase 1
186593	0.4888	0.00426235	3.38	-2.11202	1.52	WDR31	WD repeat domain 31
214739	0.5158	0.00580613	-3.23	-2.11609	-2.01	CCR1	C-C motif chemokine receptor 1
206606	0.5184	0.00604396	3.21	-2.1172	1.3	AVPI1	arginine vasopressin induced 1
112044	0.5184	0.00592913	3.22	-2.12046	1.29	NCLN	nicalin
146916	0.5184	0.00602494	3.21	-2.12606	1.5	F3	coagulation factor III, tissue factor
122129	0.5184	0.00611433	3.2	-2.1269	1.34	GNAI1	G protein subunit alpha i1
178825	0.5184	0.00609741	-3.21	-2.12881	-0.951	SGSH	N-sulfoglucosamine sulfohydrolase
165806	0.5143	0.00570867	-3.24	-2.13064	-1.46	SERPINA3	serpin family A member 3
117559	0.5184	0.00612478	3.2	-2.13591	2.01	PRKAR2B	protein kinase cAMP-dependent type II regulatory subunit beta
201472	0.4888	0.00444241	3.36	-2.13915	1.81
227652	0.5184	0.0061182	3.2	-2.1394	1.83	PDE8B	phosphodiesterase 8B
155199	0.5184	0.00598413	-3.21	-2.14057	-0.969
182088	0.4888	0.00424854	3.38	-2.14185	1.54
162807	0.5141	0.00547271	-3.26	-2.14306	-1.19	GMPPB	GDP-mannose pyrophosphorylase B
255362	0.5184	0.00620954	3.2	-2.14418	1.15
115926	0.5184	0.00626873	3.19	-2.1515	1.15	DHCR24	24-dehydrocholesterol reductase
129105	0.5184	0.00633808	3.19	-2.15731	0.908	SUCLA2	succinate-CoA ligase ADP-forming beta subunit
128232	0.5184	0.00628161	-3.19	-2.15799	-0.972	PITPNM1	phosphatidylinositol transfer protein membrane associated 1
144028	0.5184	0.00627637	3.19	-2.1598	2.19	CIDEC	cell death inducing DFFA like effector c
106893	0.5184	0.00629524	3.19	-2.16225	1.61	LPL	lipoprotein lipase
103928	0.5184	0.00634592	-3.19	-2.16443	-1.22	FAM101B	family with sequence similarity 101 member B
541722	0.5184	0.00636308	-3.18	-2.16689	-1.02
155213	0.5184	0.00638825	-3.18	-2.16805	-1.11
196310	0.5184	0.00637897	3.18	-2.16873	1.01	SLC25A4	solute carrier family 25 member 4
191116	0.5184	0.00640949	3.18	-2.1708	0.835	EIF4A2	eukaryotic translation initiation factor 4A2
231372	0.5184	0.00646503	3.18	-2.17293	1.07	ZFAND5	zinc finger AN1-type containing 5
222317	0.5184	0.00596518	3.22	-2.17342	2.21	ADHFE1	alcohol dehydrogenase, iron containing 1
201218	0.5184	0.00647824	-3.18	-2.17464	-1.06	RHOG	ras homolog family member G
122027	0.5184	0.00648856	3.17	-2.17593	1	LANCL1	LanC like 1
162630	0.4957	0.00453818	3.35	-2.17656	1.52
110621	0.5184	0.00618268	-3.2	-2.17984	-1.32
175815	0.5184	0.00590407	3.22	-2.18021	1.18	WBSCR17	Williams-Beuren syndrome chromosome region 17
202118	0.5143	0.00576681	-3.23	-2.18634	-2.48	CD72	CD72 molecule
230675	0.5184	0.00649	3.17	-2.18863	1.08
123014	0.5184	0.00644477	3.18	-2.19032	0.961	IMMP2L	inner mitochondrial membrane peptidase subunit 2
190204	0.5184	0.00652708	-3.17	-2.19168	-1.18
111313	0.5128	0.00507227	3.3	-2.19818	1.7
155208	0.5184	0.00636968	-3.18	-2.19973	-1.09
212383	0.5128	0.00499455	3.3	-2.20064	1.7
174388	0.5184	0.00589022	3.22	-2.20069	1.23	NSG1	neuron specific gene family member 1
127767	0.5249	0.00665188	3.16	-2.20081	1.62	MAPK10	mitogen-activated protein kinase 10
133936	0.5249	0.00670283	3.16	-2.20319	1.64	C1orf115	chromosome 1 open reading frame 115
120578	0.5249	0.00668677	3.16	-2.20379	2.57	AZGP1	alpha-2-glycoprotein 1, zinc-binding
209531	0.5249	0.00672157	3.16	-2.20548	1.25	PEX19	peroxisomal biogenesis factor 19
148743	0.5249	0.00670954	-3.16	-2.20735	-1.09	C1QTNF4	C1q and tumor necrosis factor related protein 4
105838	0.5068	0.00473209	-3.33	-2.21081	-1.68
198965	0.5321	0.00687831	-3.15	-2.22473	-1.42
210055	0.5128	0.00518751	3.29	-2.22635	1.94	SCYL3	SCY1 like pseudokinase 3
175042	0.5249	0.00665922	-3.16	-2.22736	-1.13	SIPA1	signal-induced proliferation-associated 1
119822	0.5184	0.00634739	3.19	-2.23462	1.68	SLC19A2	solute carrier family 19 member 2
196317	0.5128	0.00520447	-3.28	-2.23549	-1.65	RBP5	retinol binding protein 5
197319	0.5128	0.0053178	-3.27	-2.23809	-1.86	RRBP1	ribosome binding protein 1
118874	0.5332	0.00692495	-3.14	-2.23913	-1.24	IFITM1	interferon induced transmembrane protein 1
177779	0.5348	0.00697785	3.14	-2.24769	0.832
111257	0.5332	0.00691305	-3.14	-2.2487	-1.56	MDK	midkine (neurite growth-promoting factor 2)
207250	0.5417	0.00711737	3.13	-2.2527	0.847	IARS2	isoleucyl-tRNA synthetase 2, mitochondrial
229373	0.5143	0.00573363	3.24	-2.25616	2.11
198178	0.5417	0.00710541	-3.13	-2.26079	-0.97	PTRH2	peptidyl-tRNA hydrolase 2
149869	0.5184	0.00604701	3.21	-2.26152	2.11	C1QTNF7	C1q and tumor necrosis factor related protein 7
134551	0.5184	0.00651363	3.17	-2.26457	1.73	SERPINI1	serpin family I member 1
109937	0.5184	0.0064708	3.18	-2.26716	1.2	FHOD3	formin homology 2 domain containing 3
213246	0.5184	0.00598758	-3.21	-2.26748	-1.2	KCNMB1	potassium calcium-activated channel subfamily M regulatory beta subunit 1
123461	0.5143	0.00560427	3.25	-2.26844	1.67	NDRG4	NDRG family member 4
115134	0.5128	0.00527788	3.28	-2.26953	1.31
135487	0.5128	0.00528326	3.28	-2.27198	1.47	EPB41L4A	erythrocyte membrane protein band 4.1 like 4A
216761	0.5128	0.00515256	3.29	-2.27491	1.84	BCO2	beta-carotene oxygenase 2
203712	0.5507	0.0073527	3.11	-2.27969	1.06	TST	thiosulfate sulfurtransferase
162722	0.5487	0.00729603	3.12	-2.28007	0.942	ATP5S	ATP synthase, H+ transporting, mitochondrial Fo complex subunit s (factor B)
115147	0.5458	0.00718851	-3.12	-2.28133	-1.29	IL32	interleukin 32
152640	0.5487	0.0072857	-3.12	-2.28535	-1.03
144994	0.5535	0.0074175	-3.11	-2.28701	-1.31	FYB	FYN binding protein
179267	0.5128	0.00526567	3.28	-2.28803	1.58
201627	0.5143	0.00562581	3.25	-2.28924	2.04	LAMC2	laminin subunit gamma 2
187193	0.5128	0.00529495	3.28	-2.29088	1.44	SLC24A4	solute carrier family 24 member 4
115966	0.555	0.0074833	-3.1	-2.29438	-0.868	LRRC59	leucine rich repeat containing 59
209017	0.5128	0.00525867	3.28	-2.29478	1.49	IFNK	interferon kappa
102451	0.5487	0.00729893	3.12	-2.30047	1.23	TMOD1	tropomodulin 1
141342	0.555	0.00753897	3.1	-2.30084	0.979	ST13	suppression of tumorigenicity 13 (colon carcinoma) (Hsp70 interacting protein)
197624	0.555	0.00754494	-3.1	-2.30273	-1.09	METRNL	meteorin like, glial cell differentiation regulator
214357	0.5128	0.00533465	3.27	-2.3035	1.43	DSCR4	Down syndrome critical region 4
193211	0.5143	0.00573183	-3.24	-2.30923	-1.59
101862	0.5558	0.00763978	3.09	-2.31147	0.982	SMIM3	small integral membrane protein 3
229140	0.5267	0.00676043	-3.15	-2.3137	-1.41
216991	0.5558	0.00760516	3.1	-2.31435	1.91	NAT8L	N-acetyltransferase 8 like
207410	0.5558	0.00770051	3.09	-2.31807	1.07	PDHX	pyruvate dehydrogenase complex component X
217704	0.5128	0.00543392	3.26	-2.31834	1.41
154193	0.5558	0.00770206	-3.09	-2.31889	-0.96
118930	0.555	0.00754508	3.1	-2.32088	0.948	TXNIP	thioredoxin interacting protein
215843	0.5417	0.00711462	-3.13	-2.32242	-1.21	CLN6	ceroid-lipofuscinosis, neuronal 6, late infantile, variant
180655	0.5558	0.00773887	-3.09	-2.3229	-1.12	PCOLCE	procollagen C-endopeptidase enhancer
152023	0.5184	0.00650251	-3.17	-2.3284	-1.82	EBI3	Epstein-Barr virus induced 3
108394	0.5558	0.00773239	3.09	-2.32921	1.56	RAI2	retinoic acid induced 2
199375	0.5143	0.00563278	3.24	-2.33242	1.45
119812	0.5578	0.00786279	-3.08	-2.33585	-1.45	PLEK	pleckstrin
186598	0.5578	0.00782867	-3.08	-2.3382	-1.09	MRPL17	mitochondrial ribosomal protein L17
107393	0.5578	0.00788971	3.08	-2.33874	0.947	AUH	AU RNA binding methylglutaconyl-CoA hydratase
128961	0.5578	0.00785431	-3.08	-2.33982	-0.942	TFPT	TCF3 fusion partner
204117	0.5184	0.0064767	-3.18	-2.3417	-1.32	LRRK1	leucine rich repeat kinase 1
163194	0.5614	0.00797453	-3.07	-2.34761	-1.5	NCF4	neutrophil cytosolic factor 4
154033	0.5249	0.00665135	-3.16	-2.35719	-1.49	LBP	lipopolysaccharide binding protein
202991	0.5275	0.00678605	3.15	-2.37467	1.55	SPACA3	sperm acrosome associated 3
154772	0.555	0.00751664	3.1	-2.37673	1.41
235051	0.5184	0.00603432	3.21	-2.3768	1.49
131521	0.565	0.00819772	-3.06	-2.37935	-1.52	FMO1	flavin containing monooxygenase 1
196885	0.5619	0.00803192	3.07	-2.38683	1.44	SNTA1	syntrophin alpha 1
110884	0.5739	0.0083786	3.05	-2.38815	0.762	NR3C1	nuclear receptor subfamily 3 group C member 1
160071	0.5184	0.00628118	3.19	-2.38834	1.61	TXLNG	taxilin gamma
127616	0.575	0.00841215	-3.05	-2.39103	-1.8	IFI6	interferon alpha inducible protein 6
104360	0.5184	0.00637006	-3.18	-2.39437	-1.5	SH2D2A	SH2 domain containing 2A
106226	0.5558	0.00763941	3.09	-2.39931	1.25	CASP8AP2	caspase 8 associated protein 2
236563	0.5769	0.00849326	3.04	-2.39957	0.791
194601	0.5619	0.0080171	3.07	-2.40174	1.31	AMOT	angiomotin
182774	0.5788	0.00853794	-3.04	-2.40368	-0.923	NME1	NME/NM23 nucleoside diphosphate kinase 1
163273	0.5648	0.00815609	-3.06	-2.40922	-1.04
173190	0.5614	0.00797127	3.07	-2.40974	1.18
232069	0.5184	0.00638029	3.18	-2.41166	1.69
235986	0.5814	0.00862038	3.03	-2.41253	0.782
178010	0.5814	0.00864567	-3.03	-2.41354	-0.807	HK1	hexokinase 1
107658	0.5578	0.00787177	3.08	-2.41604	5.75	CA3	carbonic anhydrase 3
131216	0.5843	0.00876511	-3.03	-2.42527	-1.08	BID	BH3 interacting domain death agonist
206144	0.5843	0.00882243	3.02	-2.43063	0.887	AFF1	AF4/FMR2 family member 1
107121	0.5293	0.00682548	3.15	-2.43234	1.26
103754	0.5814	0.00864787	-3.03	-2.43579	-1.81	IGSF6	immunoglobulin superfamily member 6
151386	0.5843	0.00886275	-3.02	-2.43616	-1.19
177633	0.5843	0.00890247	-3.02	-2.43825	-1.23	GPSM3	G-protein signaling modulator 3
130287	0.5843	0.00894667	3.02	-2.44199	1.79	GABRE	gamma-aminobutyric acid type A receptor epsilon subunit
123518	0.5843	0.00885278	3.02	-2.44241	1.32	ENOX1	ecto-NOX disulfide-thiol exchanger 1
231668	0.5843	0.0089569	3.01	-2.44264	0.943
181218	0.5852	0.00900102	-3.01	-2.4474	-0.906	CDC42SE1	CDC42 small effector 1
165976	0.5843	0.00889681	-3.02	-2.44796	-1.39	TIGAR	TP53 induced glycolysis regulatory phosphatase
206894	0.5843	0.00891276	3.02	-2.44801	1.34	PLCL1	phospholipase C like 1
212544	0.5468	0.0072174	3.12	-2.4494	1.93	RNF157	ring finger protein 157
225336	0.5573	0.00779765	3.08	-2.45444	1.33
112804	0.5865	0.00909807	3.01	-2.45582	1.47	NET1	neuroepithelial cell transforming 1
181200	0.5886	0.00918941	3	-2.46368	0.732	DIRC2	disrupted in renal carcinoma 2
163917	0.5886	0.00919927	-3	-2.46535	-1.06	FLNA	filamin A
228366	0.5886	0.00921932	3	-2.46661	1.99
121850	0.5886	0.00921317	3	-2.46793	1.09	DBT	dihydrolipoamide branched chain transacylase E2
201029	0.5648	0.00813444	-3.06	-2.47041	-1.99	VMO1	vitelline membrane outer layer 1 homolog
147729	0.5553	0.00756658	3.1	-2.4711	1.59	GKAP1	G kinase anchoring protein 1
117183	0.5891	0.00930009	3	-2.4734	1.64	FKBP5	FK506 binding protein 5
231099	0.5348	0.0069782	3.14	-2.47564	1.27
112624	0.5843	0.00892941	3.02	-2.47689	1.67	LONRF1	LON peptidase N-terminal domain and ring finger 1
146996	0.5487	0.00731005	-3.12	-2.479	-1.35	HAPLN3	hyaluronan and proteoglycan link protein 3
126605	0.5558	0.00774286	3.09	-2.48092	1.36	FRMD4A	FERM domain containing 4A
111008	0.5936	0.00946088	2.99	-2.48764	1.05	ACO1	aconitase 1
121725	0.5936	0.00945612	2.99	-2.48852	0.969
112771	0.5942	0.00952453	-2.98	-2.49455	-0.764	FXYD5	FXYD domain containing ion transport regulator 5
703355	0.5924	0.00937617	2.99	-2.4963	1.01
198250	0.555	0.00752918	3.1	-2.50054	1.74	TFAP2C	transcription factor AP-2 gamma
200851	0.5998	0.00965101	2.98	-2.5049	1.45	CS	citrate synthase
106171	0.6002	0.00967544	-2.98	-2.50573	-0.856	PPIB	peptidylprolyl isomerase B
179996	0.5648	0.00816176	3.06	-2.50714	3.07
207050	0.5843	0.00884073	3.02	-2.51153	4.5	DDX3Y	DEAD-box helicase 3, Y-linked
119696	0.6006	0.00975268	2.97	-2.51425	0.796	PCBD1	pterin-4 alpha-carbinolamine dehydratase 1
164779	0.6006	0.00974946	-2.97	-2.51509	-1.72	CD300A	CD300a molecule
178236	0.6006	0.00976833	-2.97	-2.5153	-0.805
124706	0.6006	0.00977333	-2.97	-2.51541	-0.797	GOT2	glutamic-oxaloacetic transaminase 2
205168	0.5535	0.00742416	-3.11	-2.51595	-1.73	ATAD5	ATPase family, AAA domain containing 5
207149	0.5564	0.00776743	3.09	-2.5265	1.37	KIAA0895	KIAA0895
187598	0.6022	0.00990036	-2.97	-2.52662	-0.896	HM13	histocompatibility minor 13
227600	0.5558	0.00764311	3.09	-2.53062	1.54	PCDHGB7	protocadherin gamma subfamily B, 7
137076	0.6022	0.00998716	-2.96	-2.53345	-0.728	C17orf49	chromosome 17 open reading frame 49
203232	0.6022	0.0100237	2.96	-2.53471	0.812	NDUFB5	NADH:ubiquinone oxidoreductase subunit B5
176658	0.6022	0.0100347	2.96	-2.5365	0.911	MGEA5	meningioma expressed antigen 5 (hyaluronidase)
182900	0.5558	0.00772651	3.09	-2.53712	1.47
152215	0.5648	0.00809443	-3.07	-2.53887	-1.75	MED25	mediator complex subunit 25
155373	0.6022	0.0101708	2.95	-2.54763	0.761	AKAP7	A-kinase anchoring protein 7
114429	0.5619	0.00802984	3.07	-2.55012	1.48	KLHL4	kelch like family member 4
206449	0.6022	0.0102164	2.95	-2.55266	0.889	GBAS	glioblastoma amplified sequence
115354	0.5648	0.00811961	-3.06	-2.5537	-1.41	KIF4A	kinesin family member 4A
120264	0.6022	0.0102442	2.95	-2.55439	0.865	CILP	cartilage intermediate layer protein
101958	0.6022	0.0102749	-2.95	-2.55469	-0.832	SLCO3A1	solute carrier organic anion transporter family member 3A1
175122	0.6022	0.0102216	-2.95	-2.55539	-0.836	TUBA1B	tubulin alpha 1b
138929	0.6022	0.0102617	2.95	-2.55597	0.862	STK39	serine/threonine kinase 39
149994	0.6022	0.0102643	2.95	-2.55614	1.32	LAMA2	laminin subunit alpha 2
224803	0.5769	0.00848146	3.04	-2.5564	1.37
199570	0.6022	0.00985958	-2.97	-2.56043	-2.83	PLA2G7	phospholipase A2 group VII
118651	0.5891	0.00927696	-3	-2.5628	-1.17	ARHGAP4	Rho GTPase activating protein 4
112194	0.6051	0.0103625	2.94	-2.56468	2.02	PCK1	phosphoenolpyruvate carboxykinase 1
202210	0.5863	0.00907728	3.01	-2.56663	2.1
156250	0.6022	0.0102416	-2.95	-2.56908	-1.41	ADORA3	adenosine A3 receptor
107158	0.6062	0.0104435	-2.94	-2.5692	-0.865	ATP6V0D1	ATPase H+ transporting V0 subunit d1
126764	0.5648	0.00817633	3.06	-2.56927	1.35	THRB	thyroid hormone receptor beta
108187	0.6062	0.0104744	2.94	-2.57046	0.824
200038	0.6062	0.0104663	-2.94	-2.57127	-0.752	PRDX4	peroxiredoxin 4
695191	0.5769	0.00845702	3.04	-2.57239	1.53
143501	0.5738	0.00835996	3.05	-2.57288	1.38	ZNF397	zinc finger protein 397
137452	0.6062	0.0104932	2.94	-2.57291	0.757	TTC38	tetratricopeptide repeat domain 38
540912	0.5699	0.0082853	-3.05	-2.57388	-1.22
211699	0.6057	0.0103905	-2.94	-2.58613	-0.971	TP53RK	TP53 regulating kinase
234785	0.6115	0.0106795	2.93	-2.58719	1.08	PLEKHH1	pleckstrin homology, MyTH4 and FERM domain containing H1
145483	0.5839	0.0087194	-3.03	-2.59063	-2.11	PTGER1	prostaglandin E receptor 1
209472	0.5875	0.00913053	3.01	-2.59208	1.51	CYP2B6	cytochrome P450 family 2 subfamily B member 6
214187	0.6115	0.0106745	2.93	-2.5929	1.83	SGK2	SGK2, serine/threonine kinase 2
144268	0.5891	0.00928854	3	-2.59439	1.44	LDLRAD3	low density lipoprotein receptor class A domain containing 3
222659	0.5891	0.00927767	3	-2.59462	1.18	PCDHA2	protocadherin alpha 2
357089	0.5814	0.00863248	3.03	-2.59975	1.53
231342	0.6157	0.0108752	2.92	-2.60082	0.829	IDH1	isocitrate dehydrogenase (NADP(+)) 1, cytosolic
139075	0.6041	0.0103261	2.94	-2.60261	1.37	PHLPP1	PH domain and leucine rich repeat protein phosphatase 1
180596	0.6022	0.0102309	2.95	-2.60337	1.72	MLXIPL	MLX interacting protein like
118740	0.6164	0.0109332	-2.92	-2.60773	-1.39	CXCL12	C-X-C motif chemokine ligand 12
163023	0.5843	0.00883704	3.02	-2.6107	1.68
171586	0.6164	0.0110092	2.91	-2.61093	0.915	PTPRG	protein tyrosine phosphatase, receptor type G
148230	0.6164	0.0110051	2.91	-2.61181	0.897	RMND1	required for meiotic nuclear division 1 homolog
220644	0.5839	0.00870784	3.03	-2.61195	1.69	SLC26A1	solute carrier family 26 member 1
228081	0.6115	0.0107129	2.93	-2.61395	1.11	PAN3	PAN3 poly(A) specific ribonuclease subunit
209756	0.6062	0.0105046	2.94	-2.61473	1.14	SCML1	sex comb on midleg-like 1 (Drosophila)
205129	0.6164	0.0110383	2.91	-2.61665	0.844	UBA2	ubiquitin like modifier activating enzyme 2
210455	0.6022	0.00994553	2.96	-2.61839	1.24
142072	0.6164	0.011126	2.91	-2.6197	0.934	CIPC	CLOCK interacting pacemaker
216472	0.6015	0.00980589	2.97	-2.62122	1.04	PDPR	pyruvate dehydrogenase phosphatase regulatory subunit
143589	0.6164	0.0111615	-2.91	-2.62193	-0.993	ARHGDIB	Rho GDP dissociation inhibitor beta
596405	0.5969	0.0095853	2.98	-2.62216	1.4	ANGPTL5	angiopoietin like 5
152803	0.6164	0.0111479	-2.91	-2.62427	-1.11	C1QTNF5	C1q and tumor necrosis factor related protein 5
213175	0.6164	0.0111423	-2.91	-2.62453	-0.891	PLXND1	plexin D1
157737	0.6164	0.0111393	2.91	-2.62521	1.16	LRRC71	leucine rich repeat containing 71
124380	0.6168	0.0112178	2.9	-2.62589	1.09	OMD	osteomodulin
190873	0.5843	0.00885439	-3.02	-2.6264	-1.48
141520	0.5863	0.00905445	3.01	-2.62887	1.41
104119	0.6022	0.0100548	-2.96	-2.62913	-1.55	FJX1	four jointed box 1
713054	0.5852	0.00900578	3.01	-2.63037	1.21
107810	0.6169	0.0113128	-2.9	-2.63301	-1.06	HPRT1	hypoxanthine phosphoribosyltransferase 1
184495	0.6022	0.00983951	-2.97	-2.63436	-2.01	TNFSF14	tumor necrosis factor superfamily member 14
103350	0.6169	0.0113364	2.9	-2.63531	1.08	DCXR	dicarbonyl and L-xylulose reductase
463522	0.5924	0.00938775	-2.99	-2.63831	-1.65
183963	0.6134	0.0107834	-2.92	-2.63875	-1.81	LILRB1	leukocyte immunoglobulin like receptor B1
478754	0.5863	0.00907545	-3.01	-2.64039	-1.64
121271	0.6022	0.01014	-2.95	-2.64138	-2.21	DOK2	docking protein 2
104131	0.6175	0.0114342	-2.89	-2.64515	-0.842	PDIA3	protein disulfide isomerase family A member 3
149211	0.6178	0.0114819	2.89	-2.64619	1.73	PC	pyruvate carboxylase
120228	0.6022	0.0101056	2.95	-2.64992	1.47	FCN2	ficolin 2
171548	0.6178	0.0115533	-2.89	-2.6502	-1.17	CHST2	carbohydrate sulfotransferase 2
163715	0.5942	0.00950308	2.99	-2.65059	1.25
697351	0.6178	0.0115564	2.89	-2.65157	1.09	C17orf58	chromosome 17 open reading frame 58
194299	0.6169	0.0113091	-2.9	-2.65225	-1.05	FAM129B	family with sequence similarity 129 member B
113484	0.6178	0.011541	-2.89	-2.6534	-0.801	SP110	SP110 nuclear body protein
158272	0.6022	0.0100872	2.96	-2.65396	1.49	ARHGEF26	Rho guanine nucleotide exchange factor 26
167635	0.6188	0.0116169	2.89	-2.65836	1.26	ASS1	argininosuccinate synthase 1
161212	0.6188	0.0117042	-2.88	-2.66007	-1.03	GPNMB	glycoprotein nmb
201841	0.6062	0.01051	2.94	-2.66244	2.11	ANGPTL8	angiopoietin like 8
162223	0.6169	0.0113888	2.9	-2.66411	1.03	GSK3A	glycogen synthase kinase 3 alpha
103587	0.6188	0.0117547	2.88	-2.66456	1.57	FGFBP2	fibroblast growth factor binding protein 2
236579	0.6188	0.0117394	-2.88	-2.66524	-1.42
221000	0.6157	0.0108996	2.92	-2.66693	1.41
150667	0.6188	0.01175	-2.88	-2.66782	-0.876	MAGED1	MAGE family member D1
215347	0.6188	0.0118059	2.88	-2.66993	1.41	FAM213A	family with sequence similarity 213 member A
145224	0.5936	0.00943849	2.99	-2.67021	1.38
134565	0.6188	0.0118417	2.88	-2.67115	1.21	PPP2R5A	protein phosphatase 2 regulatory subunit B'alpha
154628	0.6178	0.0115533	-2.89	-2.67157	-1.44	HS3ST1	heparan sulfate-glucosamine 3-sulfotransferase 1
192975	0.5942	0.00951016	-2.99	-2.67164	-1.71	MND1	meiotic nuclear divisions 1
146510	0.6164	0.0111618	-2.91	-2.67206	-1.27	BAX	BCL2 associated X, apoptosis regulator
234449	0.6022	0.0100665	-2.96	-2.6762	-1.33
477234	0.6188	0.0118523	2.88	-2.67693	0.984
133610	0.6188	0.0119136	-2.87	-2.67726	-1.79	ISG15	ISG15 ubiquitin-like modifier
147923	0.6188	0.011938	-2.87	-2.67852	-0.752	MYDGF	myeloid derived growth factor
121548	0.6188	0.0118569	-2.88	-2.67856	-1.57	PDLIM7	PDZ and LIM domain 7
102086	0.6006	0.00974839	-2.97	-2.68026	-1.64
197513	0.6188	0.0120307	-2.87	-2.68233	-1	DNMT1	DNA (cytosine-5-)-methyltransferase 1
221463	0.6188	0.0121151	2.86	-2.68782	1.04
184795	0.6188	0.0121139	2.86	-2.68898	1.9	TIMP4	TIMP metallopeptidase inhibitor 4
125000	0.6188	0.0120552	2.87	-2.68971	0.827	GTF3C3	general transcription factor IIIC subunit 3
119661	0.6188	0.0121499	-2.86	-2.69021	-1.16
126390	0.6022	0.0100263	2.96	-2.69205	1.48	ESYT3	extended synaptotagmin 3
177196	0.6188	0.0121835	2.86	-2.69503	1.31	ACOT2	acyl-CoA thioesterase 2
232427	0.6175	0.0114372	2.89	-2.69547	1.39
183641	0.6022	0.0100852	2.96	-2.6961	1.73	SHC4	SHC adaptor protein 4
172786	0.6022	0.0100223	-2.96	-2.69611	-1.36	NOVA2	NOVA alternative splicing regulator 2
178917	0.6188	0.0121572	-2.86	-2.69661	-0.802	STMN1	stathmin 1
227182	0.6188	0.0122243	2.86	-2.69661	0.995	MSL3	male-specific lethal 3 homolog (Drosophila)
133658	0.6188	0.0121052	2.86	-2.69727	1.12	TTBK1	tau tubulin kinase 1
147806	0.6022	0.0101245	-2.95	-2.69742	-1.82	NUF2	NUF2, NDC80 kinetochore complex component
127803	0.6188	0.0118775	2.87	-2.69845	1.5	PLEKHA5	pleckstrin homology domain containing A5
177585	0.6188	0.0122485	-2.86	-2.70149	-1.06	RIN3	Ras and Rab interactor 3
135397	0.6188	0.0123202	-2.86	-2.70474	-0.768
124482	0.6164	0.0111044	2.91	-2.70596	1.06	C5	complement component 5
150106	0.6188	0.01235	-2.85	-2.70981	-0.817	STEAP1	six transmembrane epithelial antigen of the prostate 1
173229	0.6164	0.0110386	2.91	-2.71066	1.88	APOB	apolipoprotein B
162201	0.6169	0.0112582	2.9	-2.71094	1.35	TMEM52	transmembrane protein 52
142752	0.6085	0.0105683	2.93	-2.7121	1.71	SIX3	SIX homeobox 3
122912	0.6188	0.0124944	2.85	-2.71337	0.943	KLF9	Kruppel like factor 9
117320	0.6188	0.0125168	2.85	-2.71491	1.02	IMMP2L	inner mitochondrial membrane peptidase subunit 2
200835	0.6188	0.0119544	2.87	-2.71653	1.63	ABCA5	ATP binding cassette subfamily A member 5
193509	0.6188	0.0116825	2.88	-2.71694	1.52
136648	0.6188	0.0125657	-2.85	-2.71757	-0.938	LOXL2	lysyl oxidase like 2
104225	0.6188	0.0125472	2.85	-2.71975	0.778	HSD17B12	hydroxysteroid 17-beta dehydrogenase 12
467477	0.6188	0.0125538	-2.85	-2.72006	-0.859	SLX1B	SLX1 homolog B, structure-specific endonuclease subunit
545088	0.6164	0.0111735	-2.9	-2.72038	-1.09
172468	0.6188	0.0126093	-2.84	-2.72116	-1.43	THEMIS2	thymocyte selection associated family member 2
220675	0.6115	0.0107099	2.93	-2.72669	1.45
213046	0.6202	0.0127177	2.84	-2.72727	0.9	HSD17B8	hydroxysteroid 17-beta dehydrogenase 8
168106	0.6169	0.0113782	2.9	-2.72953	1.45	BCKDHB	branched chain keto acid dehydrogenase E1 subunit beta
188871	0.6202	0.0127022	2.84	-2.73255	0.922	PTPN13	protein tyrosine phosphatase, non-receptor type 13
153694	0.6202	0.0127089	-2.84	-2.73326	-1.19	HCLS1	hematopoietic cell-specific Lyn substrate 1
176430	0.6202	0.0127778	2.84	-2.73747	0.809	MRPL46	mitochondrial ribosomal protein L46
133807	0.6157	0.0108818	2.92	-2.73937	1.76	MYH6	myosin heavy chain 6
157271	0.6202	0.0128706	2.83	-2.74001	1.86	FMO2	flavin containing monooxygenase 2
110268	0.6202	0.0129276	2.83	-2.74395	0.932
130505	0.6134	0.0107719	2.92	-2.74414	1.74	CDH1	cadherin 1
162851	0.6202	0.0128387	-2.84	-2.74601	-1.05	MSTO1	misato 1, mitochondrial distribution and morphology regulator
192239	0.6202	0.0129463	2.83	-2.74728	1.25	PPARG	peroxisome proliferator activated receptor gamma
183899	0.6115	0.0106636	2.93	-2.74777	1.28
124596	0.6202	0.0130382	-2.83	-2.74965	-1.53
191305	0.6188	0.0123868	-2.85	-2.75013	-1.64	CDKN3	cyclin dependent kinase inhibitor 3
132032	0.6202	0.0130314	-2.83	-2.75382	-1.22	ACTG2	actin, gamma 2, smooth muscle, enteric
215667	0.6202	0.0130958	2.83	-2.75431	0.727	ICE2	interactor of little elongation complex ELL subunit 2
157038	0.6202	0.0130325	-2.83	-2.75434	-0.78	MFSD10	major facilitator superfamily domain containing 10
180073	0.6188	0.012596	2.84	-2.75505	1.08	HTR3B	5-hydroxytryptamine receptor 3B
163315	0.6202	0.0130629	-2.83	-2.75578	-0.924	AP2S1	adaptor related protein complex 2 sigma 1 subunit
143239	0.6202	0.0131022	-2.83	-2.75694	-0.811	IL32	interleukin 32
190880	0.6157	0.0108829	2.92	-2.75912	1.43	DCT	dopachrome tautomerase
141456	0.6168	0.0112055	2.9	-2.76053	2.22
107437	0.6202	0.0131255	-2.82	-2.76064	-0.741	DDX39A	DEAD-box helicase 39A
147140	0.6202	0.0132984	2.82	-2.76253	1.28
208956	0.6202	0.0131866	2.82	-2.76269	0.746
223130	0.6188	0.0122688	-2.86	-2.76479	-1.81	OAS2	2'-5'-oligoadenylate synthetase 2
124411	0.6202	0.0132128	-2.82	-2.76554	-1.05	CARD16	caspase recruitment domain family member 16
130369	0.6202	0.0132263	-2.82	-2.76585	-0.994	CHSY1	chondroitin sulfate synthase 1
106596	0.6209	0.0133701	2.82	-2.76912	1.15	TACC2	transforming acidic coiled-coil containing protein 2
161158	0.6188	0.0125177	2.85	-2.77109	1.22	C11orf63	chromosome 11 open reading frame 63
191455	0.6169	0.0112804	2.9	-2.77156	1.57	ATL2	atlastin GTPase 2
193821	0.6202	0.0132872	-2.82	-2.77161	-1.44	PARVG	parvin gamma
116349	0.6202	0.0133196	2.82	-2.77222	0.914	C19orf12	chromosome 19 open reading frame 12
216671	0.6202	0.0133365	2.82	-2.77308	1.38
108893	0.6185	0.0115878	2.89	-2.7731	1.47
155100	0.6212	0.0134152	-2.81	-2.77441	-0.847	MAN2B1	mannosidase alpha class 2B member 1
127808	0.6188	0.0119203	2.87	-2.77513	1.03
169723	0.6164	0.011134	-2.91	-2.77612	-1.53	PBK	PDZ binding kinase
123515	0.6212	0.0134098	-2.81	-2.77779	-0.848	PDIA5	protein disulfide isomerase family A member 5
10631704	0.6233	0.0134986	2.81	-2.77847	1.06
187590	0.6235	0.0135224	-2.81	-2.7794	-1.07	SHKBP1	SH3KBP1 binding protein 1
130951	0.6241	0.0136483	2.8	-2.78334	0.852	PTBP2	polypyrimidine tract binding protein 2
190185	0.6188	0.012506	-2.85	-2.78357	-2.23	POPDC3	popeye domain containing 3
215977	0.6169	0.0113433	2.9	-2.78637	1.65	TIGD3	tigger transposable element derived 3
143563	0.6241	0.0136387	2.81	-2.78675	0.728	CSNK2A2	casein kinase 2 alpha 2
189353	0.6202	0.0126764	2.84	-2.78694	1.83	TMEM35A	transmembrane protein 35A
145997	0.6169	0.0113602	2.9	-2.78873	1.26
202789	0.6241	0.0136232	-2.81	-2.79011	-1.23	CYP1B1	cytochrome P450 family 1 subfamily B member 1
139054	0.6241	0.0137791	2.8	-2.79076	1.18
125526	0.6241	0.0137913	2.8	-2.79193	1.07	TRIM2	tripartite motif containing 2
183429	0.6241	0.0137673	-2.8	-2.79322	-0.936	FAAP100	Fanconi anemia core complex associated protein 100
220685	0.6178	0.0115226	2.89	-2.79402	1.52
199302	0.6202	0.0131961	2.82	-2.79405	1.13	TPRG1	tumor protein p63 regulated 1
233948	0.6188	0.0125056	-2.85	-2.79571	-1.14
139346	0.6241	0.0138669	-2.8	-2.79694	-0.952	ISL2	ISL LIM homeobox 2
153835	0.6202	0.0132472	-2.82	-2.79881	-1.13
212943	0.6241	0.0137852	2.8	-2.80129	0.758	STRADB	STE20-related kinase adaptor beta
106212	0.6241	0.0138934	2.8	-2.80266	0.741	FAM210B	family with sequence similarity 210 member B
114371	0.6241	0.013827	-2.8	-2.80295	-0.668	SELP	selectin P
103409	0.6241	0.0138273	-2.8	-2.80301	-0.985
185443	0.6188	0.0122199	2.86	-2.80334	2.68	UTY	ubiquitously transcribed tetratricopeptide repeat containing, Y-linked
180184	0.6241	0.0139139	-2.8	-2.80358	-1.02	GMFG	glia maturation factor gamma
212517	0.6264	0.0140062	-2.79	-2.80374	-1.36	NLRC4	NLR family CARD domain containing 4
115390	0.6202	0.0130466	-2.83	-2.80579	-2.9	APOC2	apolipoprotein C2
177089	0.6241	0.0139064	2.8	-2.80595	0.71	VDAC2	voltage dependent anion channel 2
208765	0.6241	0.0138765	-2.8	-2.80599	-1	ADAP2	ArfGAP with dual PH domains 2
194326	0.6264	0.0140223	-2.79	-2.80698	-1.14	PDGFA	platelet derived growth factor subunit A
175904	0.6267	0.0141062	-2.79	-2.80942	-0.811	TRIM47	tripartite motif containing 47
170527	0.6188	0.0120012	2.87	-2.81015	2.19
135364	0.6241	0.0135838	2.81	-2.81263	2
145241	0.6188	0.012402	-2.85	-2.81397	-1.54	HTR2A	5-hydroxytryptamine receptor 2A
188934	0.6267	0.0141043	2.79	-2.81399	1.41	NMB	neuromedin B
232010	0.6188	0.0121878	-2.86	-2.81428	-2.03
10685079	0.6188	0.0118182	2.88	-2.81448	1.34	TP53TG3	TP53 target 3
208695	0.6275	0.0141627	2.79	-2.81725	0.992	AK3	adenylate kinase 3
110855	0.6241	0.0136508	2.8	-2.8194	1.26	ADCY2	adenylate cyclase 2
233522	0.6188	0.0122298	-2.86	-2.82058	-1.41
123361	0.6202	0.0132658	-2.82	-2.8212	-2.5	KIAA0101	KIAA0101
165362	0.6275	0.0143193	-2.78	-2.82124	-2.25	EMILIN1	elastin microfibril interfacer 1
225218	0.6188	0.0119906	-2.87	-2.82251	-1.47
160822	0.6281	0.0143725	2.78	-2.82419	1.75	PFKFB1	6-phosphofructo-2-kinase/fructose-2,6-biphosphatase 1
187317	0.6275	0.0142842	-2.78	-2.82429	-1.18
229278	0.6241	0.0139115	-2.8	-2.82575	-1.11
198318	0.6275	0.0143302	-2.78	-2.82665	-1.49	BASP1	brain abundant membrane attached signal protein 1
110243	0.6275	0.014306	-2.78	-2.828	-0.75	LAP3	leucine aminopeptidase 3
574490	0.6188	0.0124299	2.85	-2.82898	1.28
116758	0.6188	0.0120905	2.87	-2.82927	1.28
127150	0.6275	0.0143038	2.78	-2.83106	1	GGCT	gamma-glutamylcyclotransferase
114098	0.6281	0.0144049	2.78	-2.83198	2.52	RBP4	retinol binding protein 4
178891	0.6275	0.0143342	-2.78	-2.83201	-0.856
186024	0.6282	0.0144273	2.78	-2.83212	1.36	FAM214A	family with sequence similarity 214 member A
171551	0.6281	0.0143911	2.78	-2.83292	0.845	KCNC3	potassium voltage-gated channel subfamily C member 3
210503	0.6188	0.0125693	2.85	-2.83462	1.37	TFDP2	transcription factor Dp-2
170464	0.6202	0.013075	2.83	-2.83505	1.31
174307	0.6188	0.0123417	2.86	-2.83688	1.51
233621	0.6188	0.0123516	-2.85	-2.84026	-1.27
144226	0.6302	0.0145666	-2.77	-2.84099	-0.844
189503	0.6188	0.0123924	-2.85	-2.84116	-2.03	DNAJC5B	DnaJ heat shock protein family (Hsp40) member C5 beta
176550	0.63	0.0145436	-2.77	-2.84118	-0.692	KDM5C	lysine demethylase 5C
128651	0.6317	0.014683	2.77	-2.84166	1.01	RNLS	renalase, FAD dependent amine oxidase
200414	0.6293	0.0144887	-2.77	-2.84201	-0.795	ITGB5	integrin subunit beta 5
135278	0.6188	0.0125961	2.84	-2.84221	1.29
121331	0.6202	0.013229	-2.82	-2.84234	-1.36	ETV6	ETS variant 6
219314	0.6202	0.0128232	2.84	-2.84583	1.34
699067	0.6188	0.0124417	2.85	-2.84696	1.3
128395	0.6317	0.0147	2.77	-2.84998	1.09	SLC7A6	solute carrier family 7 member 6
182936	0.6317	0.0147955	-2.76	-2.84999	-0.898
423075	0.6202	0.0130552	2.83	-2.85125	1.3
135488	0.6202	0.0128075	2.84	-2.85168	1.36
134829	0.6336	0.014869	2.76	-2.8527	0.833	INGX	inhibitor of growth family, X-linked (pseudogene)
188528	0.6317	0.0147518	-2.77	-2.85299	-1.49	POSTN	periostin
185230	0.6221	0.0134531	2.81	-2.85361	1.05
116123	0.6338	0.0149251	2.76	-2.85461	1.13
138852	0.6317	0.0146648	2.77	-2.85476	1.1	PARM1	prostate androgen-regulated mucin-like protein 1
102997	0.6317	0.0147573	2.77	-2.85699	1.14
214374	0.6338	0.0149853	-2.76	-2.85722	-1.45	IL4R	interleukin 4 receptor
138294	0.6202	0.0132686	2.82	-2.85735	1.35
178569	0.6317	0.0147898	-2.76	-2.85808	-0.741	GNG5	G protein subunit gamma 5
142223	0.6202	0.0131486	2.82	-2.85915	1.14
147307	0.6336	0.0148784	-2.76	-2.86205	-1.07	PLEKHO2	pleckstrin homology domain containing O2
184158	0.6338	0.014918	-2.76	-2.86216	-0.892	PSMB9	proteasome subunit beta 9
190803	0.6338	0.0150784	-2.75	-2.86522	-1.09
123818	0.6338	0.0150745	2.75	-2.8657	1.39	ABCA9	ATP binding cassette subfamily A member 9
151977	0.6202	0.0129562	2.83	-2.86808	1.35
166386	0.6338	0.0151694	2.75	-2.86851	1.21	ANGPTL1	angiopoietin like 1
132747	0.6338	0.0150258	2.76	-2.86922	1.06	GCSH	glycine cleavage system protein H
127546	0.6338	0.0151355	-2.75	-2.86981	-0.771	PSME2	proteasome activator subunit 2
183458	0.6338	0.015195	2.75	-2.87043	1.18	MANEA	mannosidase endo-alpha
543903	0.6338	0.015093	-2.75	-2.87259	-0.665	PRELID1	PRELI domain containing 1
226129	0.6338	0.015167	2.75	-2.8732	1.19	MRGPRX3	MAS related GPR family member X3
216424	0.6338	0.0150942	2.75	-2.87498	0.781	SC5D	sterol-C5-desaturase
232304	0.6357	0.0153133	2.75	-2.87595	1.24
198621	0.6363	0.0153659	2.75	-2.87761	1.03	OR51G1	olfactory receptor family 51 subfamily G member 1 (gene/pseudogene)
134052	0.6363	0.0153849	-2.74	-2.87808	-0.856	CTPS1	CTP synthase 1
201224	0.6202	0.0130691	2.83	-2.8806	1.17	ADGRB3	adhesion G protein-coupled receptor B3
159391	0.6267	0.014068	-2.79	-2.8806	-1.23	FFAR3	free fatty acid receptor 3
178179	0.6338	0.0152027	-2.75	-2.88205	-0.995	SEMA4B	semaphorin 4B
142151	0.6202	0.0131831	2.82	-2.88338	1.56
210342	0.6385	0.0154725	-2.74	-2.88552	-1.82	SERPINE2	serpin family E member 2
140040	0.6241	0.0137191	2.8	-2.88639	1.15	PLD6	phospholipase D family member 6
148734	0.6414	0.0155991	2.74	-2.89117	2.11	MESP1	mesoderm posterior bHLH transcription factor 1
159434	0.6338	0.0151885	2.75	-2.89149	1.71	VIPR1	vasoactive intestinal peptide receptor 1
107216	0.6282	0.014445	-2.78	-2.89425	-2.02	MSR1	macrophage scavenger receptor 1
193585	0.6409	0.0155557	-2.74	-2.89812	-1.38	ITGB2	integrin subunit beta 2
145487	0.6427	0.0157584	2.73	-2.89875	2.07	GPAM	glycerol-3-phosphate acyltransferase, mitochondrial
196417	0.6385	0.0154775	2.74	-2.89922	0.979	VAMP1	vesicle associated membrane protein 1
146136	0.6275	0.0143255	2.78	-2.90245	1.11
175091	0.6427	0.0157286	-2.73	-2.90265	-1.31	LCP1	lymphocyte cytosolic protein 1
209883	0.6241	0.0138587	2.8	-2.90364	1.76	L2HGDH	L-2-hydroxyglutarate dehydrogenase
217004	0.6264	0.0140232	2.79	-2.90536	1.36	EPM2A	epilepsy, progressive myoclonus type 2A, Lafora disease (laforin)
213865	0.6338	0.0151123	2.75	-2.90611	1.11	ZNF510	zinc finger protein 510
150891	0.6427	0.0157099	-2.73	-2.90728	-1.1	PLEKHO1	pleckstrin homology domain containing O1
219372	0.6241	0.0136906	-2.8	-2.90797	-1.47	CD8B	CD8b molecule
147452	0.6427	0.0157867	-2.73	-2.90954	-1.36
173838	0.6438	0.0158886	2.73	-2.90961	1.1	GGT5	gamma-glutamyltransferase 5
199704	0.6338	0.0152252	2.75	-2.91037	1.81
119620	0.63	0.014533	2.77	-2.91427	2.41	MYH1	myosin heavy chain 1
134964	0.6451	0.0161263	2.72	-2.91522	0.956	MSH3	mutS homolog 3
112640	0.6363	0.0153513	-2.75	-2.91535	-3.22	MMP9	matrix metallopeptidase 9
157617	0.6438	0.0159418	-2.73	-2.91576	-0.76	RAB34	RAB34, member RAS oncogene family
153406	0.6317	0.0146923	2.77	-2.91734	1.8	C21orf62	chromosome 21 open reading frame 62
164911	0.6438	0.0159771	-2.73	-2.9185	-1.43	RAC2	ras-related C3 botulinum toxin substrate 2 (rho family, small GTP binding protein Rac2)
122413	0.6451	0.0160786	2.72	-2.91966	1.1	KLF8	Kruppel like factor 8
228044	0.6473	0.0163268	2.71	-2.92594	1.19
711014	0.6267	0.0140962	2.79	-2.92899	1.43
134602	0.6317	0.0147799	-2.76	-2.93126	-2.14	LRG1	leucine rich alpha-2-glycoprotein 1
189906	0.6356	0.0152922	2.75	-2.93171	1.32	ZNF7	zinc finger protein 7
149808	0.6473	0.0162625	-2.72	-2.93192	-0.965	LST1	leukocyte specific transcript 1
200507	0.6473	0.0162631	-2.72	-2.93233	-0.836	SELM	selenoprotein M
707640	0.6275	0.0141661	2.79	-2.93323	1.19
131673	0.6505	0.016502	-2.71	-2.93462	-1.16	PRAF2	PRA1 domain family member 2
183414	0.6484	0.0163934	2.71	-2.93609	1.31	RNASE4	ribonuclease A family member 4
181736	0.6508	0.0165466	-2.71	-2.9364	-0.891	TSPAN33	tetraspanin 33
105688	0.6275	0.0142906	2.78	-2.93656	1.47
205498	0.6473	0.0163265	2.71	-2.93681	0.678	PHF10	PHD finger protein 10
164771	0.6275	0.0142736	-2.78	-2.93803	-1.09	2024-09-09	septin 9
175289	0.6473	0.0162679	-2.72	-2.93822	-0.69	COMT	catechol-O-methyltransferase
136033	0.6473	0.0162229	-2.72	-2.93923	-1.18	MCTP1	multiple C2 and transmembrane domain containing 1
153119	0.6484	0.0164084	2.71	-2.93981	0.847	SDHA	succinate dehydrogenase complex flavoprotein subunit A
165161	0.6427	0.0158131	-2.73	-2.9432	-2.19
186250	0.6532	0.0167324	2.7	-2.94398	1.78	MAMDC2	MAM domain containing 2
219717	0.6526	0.0166441	-2.71	-2.94816	-1.07
223860	0.6317	0.0146949	-2.77	-2.94855	-1.47	KCNH2	potassium voltage-gated channel subfamily H member 2
218495	0.6451	0.0161293	2.72	-2.94907	1.43
194477	0.6414	0.0156072	-2.74	-2.95425	-1.41	LAMP3	lysosomal associated membrane protein 3
144547	0.6536	0.0168757	-2.7	-2.95642	-1.1	CFL1	cofilin 1
203507	0.6558	0.0170142	-2.69	-2.95711	-1.55	TTYH3	tweety family member 3
120728	0.6532	0.0167721	2.7	-2.95769	2.2
155792	0.6532	0.0167362	2.7	-2.96125	0.89	MPST	mercaptopyruvate sulfurtransferase
501902	0.6338	0.0152288	2.75	-2.96373	1.23
148513	0.6562	0.0170706	2.69	-2.96405	1.37	PRELP	proline and arginine rich end leucine rich repeat protein
176013	0.6473	0.0163418	2.71	-2.96551	1.19
131149	0.656	0.0170399	-2.69	-2.96627	-1.49	IFI30	IFI30, lysosomal thiol reductase
186545	0.6427	0.0157283	2.73	-2.96752	1.64
161333	0.6545	0.0169401	-2.7	-2.96785	-0.872	IFI16	interferon gamma inducible protein 16
207468	0.6536	0.0168774	2.7	-2.96844	0.91	ANKRD46	ankyrin repeat domain 46
141887	0.6508	0.0165493	2.71	-2.96925	1.59	CFAP70	cilia and flagella associated protein 70
207077	0.6552	0.0169779	2.7	-2.97062	0.847	RAD21	RAD21 cohesin complex component
174518	0.6338	0.0151242	2.75	-2.97297	1.24
173780	0.6562	0.0171331	2.69	-2.97392	2.77	S100A1	S100 calcium binding protein A1
198784	0.6562	0.0170889	-2.69	-2.97452	-1.4	HLA-DQA2	major histocompatibility complex, class II, DQ alpha 2
164607	0.6562	0.0171592	-2.69	-2.97839	-1.29	CPXM1	carboxypeptidase X, M14 family member 1
184941	0.6583	0.0174572	2.68	-2.98052	1.46	TYRO3	TYRO3 protein tyrosine kinase
596497	0.6473	0.0163063	2.72	-2.98128	1.61
193395	0.6568	0.0172189	2.69	-2.98148	0.708	EMC3	ER membrane protein complex subunit 3
195809	0.6501	0.0164716	2.71	-2.9832	3.15
104721	0.6451	0.0161221	2.72	-2.98342	2.13	SOGA3///KIAA0408	SOGA family member 3///KIAA0408
185016	0.6579	0.0173135	2.69	-2.98422	0.992	TMEM220	transmembrane protein 220
102334	0.6526	0.0166423	2.71	-2.98457	1.51	BANK1	B-cell scaffold protein with ankyrin repeats 1
108231	0.6583	0.0175389	2.68	-2.98531	0.864	AHSA2	AHA1, activator of heat shock 90kDa protein ATPase homolog 2 (yeast)
159360	0.6579	0.0172737	-2.69	-2.98533	-0.792
179538	0.6587	0.0175722	2.68	-2.98702	1.33	TIMP3	TIMP metallopeptidase inhibitor 3
146514	0.6587	0.0175981	-2.68	-2.98796	-1.41	PDLIM2	PDZ and LIM domain 2
592455	0.659	0.0177114	2.67	-2.98878	1
129541	0.6583	0.0175395	2.68	-2.98932	1.09	ORC2	origin recognition complex subunit 2
123438	0.6579	0.0173485	-2.68	-2.98955	-0.682	NAA60	N(alpha)-acetyltransferase 60, NatF catalytic subunit
139497	0.6438	0.0159018	2.73	-2.99065	1.53
110496	0.6583	0.0174863	-2.68	-2.99216	-1.54	DYSF	dysferlin
108706	0.6562	0.0171164	2.69	-2.99275	4.26	EIF1AY	eukaryotic translation initiation factor 1A, Y-linked
163850	0.6604	0.0178157	2.67	-2.99319	1.13	HACD1	3-hydroxyacyl-CoA dehydratase 1
132913	0.6583	0.0174074	-2.68	-2.99439	-0.674	MRPL17	mitochondrial ribosomal protein L17
131316	0.659	0.0177338	2.67	-2.99647	1.28	GPHN	gephyrin
183211	0.6583	0.0175361	2.68	-2.99796	1.17	PHYH	phytanoyl-CoA 2-hydroxylase
696185	0.6438	0.0159111	2.73	-2.9992	1.34
224758	0.6427	0.0157853	-2.73	-2.99969	-1.38
135848	0.659	0.0176428	2.68	-3.00106	0.811	ECI1	enoyl-CoA delta isomerase 1
183323	0.6427	0.0158021	2.73	-3.00342	1.67	CFTR	cystic fibrosis transmembrane conductance regulator
100182	0.6427	0.0158113	2.73	-3.00429	1.18
180300	0.659	0.0177204	2.67	-3.00433	0.993	PIGP	phosphatidylinositol glycan anchor biosynthesis class P
202391	0.6451	0.0160939	2.72	-3.00609	1.51
695975	0.6438	0.0159754	-2.73	-3.00877	-1.29
184544	0.6631	0.0181894	2.66	-3.00899	0.891	YPEL1	yippee like 1
164174	0.6631	0.0182315	2.66	-3.01096	1.04	ZNF680	zinc finger protein 680
230064	0.6438	0.0159793	-2.73	-3.01105	-1.53	TREML4	triggering receptor expressed on myeloid cells like 4
114014	0.6631	0.0182523	-2.66	-3.01167	-1.57	CHST11	carbohydrate (chondroitin 4) sulfotransferase 11
176448	0.6568	0.0172107	2.69	-3.0127	1.53
228494	0.6451	0.0160666	-2.72	-3.01474	-1.3
206427	0.6631	0.0180689	2.66	-3.01591	0.746	GYS1	glycogen synthase 1
222692	0.6628	0.0180231	-2.66	-3.01755	-0.781	CARD17	caspase recruitment domain family member 17
233969	0.6631	0.0183434	-2.66	-3.01798	-1.05
167799	0.6631	0.0181208	2.66	-3.01874	3.39
175882	0.6532	0.016788	-2.7	-3.01888	-1.92	PDE6G	phosphodiesterase 6G
175270	0.6532	0.0166964	2.7	-3.0239	1.45	SPATC1	spermatogenesis and centriole associated 1
147592	0.6631	0.0181002	2.66	-3.02394	0.872	CCDC50	coiled-coil domain containing 50
129260	0.6631	0.0183331	-2.66	-3.02528	-0.827	ID2	inhibitor of DNA binding 2, HLH protein
113507	0.6631	0.0181743	2.66	-3.02566	0.766	DIS3L	DIS3 like exosome 3'-5' exoribonuclease
205454	0.6631	0.0182358	2.66	-3.02599	0.752	ETFA	electron transfer flavoprotein alpha subunit
212382	0.6631	0.018304	-2.66	-3.02753	-0.938	MBOAT7	membrane bound O-acyltransferase domain containing 7
210598	0.6631	0.0186348	-2.65	-3.02785	-0.786
167948	0.6631	0.0185807	2.65	-3.02881	0.823	FAM172A	family with sequence similarity 172 member A
170540	0.6631	0.0186913	2.65	-3.03313	1.7	GMCL1	germ cell-less, spermatogenesis associated 1
167726	0.6631	0.0185132	2.65	-3.03318	0.723	AHCTF1	AT-hook containing transcription factor 1
197833	0.6631	0.0185509	2.65	-3.03323	2.24	ADIPOQ	adiponectin, C1Q and collagen domain containing
123229	0.6631	0.0185754	2.65	-3.03358	0.951
135375	0.6526	0.0166539	-2.7	-3.03655	-1.48
188268	0.6631	0.0187319	2.65	-3.03762	0.82
111700	0.659	0.0177531	-2.67	-3.03781	-1.54	NCAPG	non-SMC condensin I complex subunit G
180671	0.6631	0.0187747	-2.64	-3.03794	-1.43	LTB	lymphotoxin beta
120911	0.6583	0.0174344	-2.68	-3.03815	-1.69	IKBKE	inhibitor of kappa light polypeptide gene enhancer in B-cells, kinase epsilon
169663	0.6536	0.0168372	2.7	-3.04188	1.52	ANO3	anoctamin 3
221030	0.6631	0.0189793	2.64	-3.04198	0.962	KLHDC1	kelch domain containing 1
157406	0.6532	0.0167804	2.7	-3.04205	1.45	KCNB1	potassium voltage-gated channel subfamily B member 1
184797	0.6631	0.0189365	2.64	-3.0422	1.03
105029	0.6631	0.0189436	2.64	-3.04228	1.68	CALCRL	calcitonin receptor like receptor
199168	0.6545	0.0169275	2.7	-3.04247	1.07
237004	0.6631	0.0186507	2.65	-3.04302	1.13
106491	0.6631	0.0187856	2.64	-3.04318	1.16	ALDH5A1	aldehyde dehydrogenase 5 family member A1
235408	0.6631	0.0188147	-2.64	-3.04337	-0.928
146711	0.6631	0.0185413	-2.65	-3.04347	-0.723	TMEM8A	transmembrane protein 8A
10691547	0.6535	0.0168162	2.7	-3.04379	1.43
113732	0.6631	0.0190334	2.64	-3.04414	1.31
148800	0.662	0.0179613	2.67	-3.04441	1.39
118954	0.6631	0.0191068	-2.64	-3.04714	-0.983	ISG20	interferon stimulated exonuclease gene 20
212410	0.6631	0.0185671	2.65	-3.0477	0.67	UPF3A	UPF3 regulator of nonsense transcripts homolog A (yeast)
186697	0.6631	0.0186652	-2.65	-3.04862	-0.957	PLSCR1	phospholipid scramblase 1
112189	0.6579	0.0173431	2.68	-3.05079	1.41	KCNA6	potassium voltage-gated channel subfamily A member 6
234839	0.6631	0.0191552	2.63	-3.05118	0.907
146323	0.6631	0.01888	-2.64	-3.0516	-1.1	SECTM1	secreted and transmembrane 1
185698	0.6631	0.0186834	-2.65	-3.05268	-0.738	CIC	capicua transcriptional repressor
103547	0.6631	0.0187463	2.65	-3.05274	1.48	GPC3	glypican 3
219598	0.6631	0.0190313	2.64	-3.05317	1.2
106465	0.6631	0.0187641	-2.64	-3.05402	-0.779	CNP	2',3'-cyclic nucleotide 3' phosphodiesterase
193191	0.6631	0.0188363	-2.64	-3.05416	-1.01	GPX8	glutathione peroxidase 8 (putative)
212524	0.6631	0.0192596	-2.63	-3.05492	-1.73	ADAMTS4	ADAM metallopeptidase with thrombospondin type 1 motif 4
216083	0.6583	0.0173839	2.68	-3.05534	1.14	ZC3H6	zinc finger CCCH-type containing 6
227151	0.6562	0.0171634	-2.69	-3.05687	-1.27	SGO1	shugoshin 1
220171	0.6631	0.0193552	2.63	-3.05725	0.874
144110	0.6631	0.0193745	2.63	-3.05852	1.38	SGCG	sarcoglycan gamma
229672	0.6631	0.0188358	-2.64	-3.05857	-1.09
193893	0.6631	0.0189327	-2.64	-3.06134	-1.46	EPSTI1	epithelial stromal interaction 1 (breast)
218218	0.6579	0.0173167	2.69	-3.06329	1.34	SMPDL3B	sphingomyelin phosphodiesterase acid like 3B
144696	0.6583	0.0174855	-2.68	-3.06357	-1.44	GAL3ST1	galactose-3-O-sulfotransferase 1
201030	0.6631	0.0182644	-2.66	-3.06376	-1.71	RNASE3	ribonuclease A family member 3
102971	0.659	0.0177588	2.67	-3.06533	1.38	SLC29A2	solute carrier family 29 member 2
187169	0.6631	0.0194722	2.63	-3.06557	1.08
194134	0.6631	0.0191156	-2.64	-3.06608	-1.27	LYN	LYN proto-oncogene, Src family tyrosine kinase
174499	0.6631	0.0193099	2.63	-3.06688	1.08	PIGP	phosphatidylinositol glycan anchor biosynthesis class P
230246	0.6631	0.0193235	-2.63	-3.06804	-1.1
202673	0.6631	0.0191266	2.63	-3.06827	0.74	STK24	serine/threonine kinase 24
179869	0.6631	0.0196258	2.62	-3.06832	1.46	SLC6A3	solute carrier family 6 member 3
157027	0.6626	0.0179975	-2.67	-3.06989	-0.989	PLA1A	phospholipase A1 member A
148054	0.662	0.0179565	-2.67	-3.0728	-1.44	PHLDA1	pleckstrin homology like domain family A member 1
109789	0.6631	0.0192938	2.63	-3.07315	0.881	SESTD1	SEC14 and spectrin domain containing 1
114814	0.6587	0.0176115	2.68	-3.07402	1.42	OR51B2	olfactory receptor family 51 subfamily B member 2 (gene/pseudogene)
234116	0.659	0.0177416	-2.67	-3.07779	-1.46
163441	0.6631	0.0193198	-2.63	-3.07811	-0.918	TPM2	tropomyosin 2 (beta)
100543	0.6631	0.0196598	-2.62	-3.07812	-0.882	CARD19	caspase recruitment domain family member 19
120086	0.667	0.0199028	2.61	-3.07883	0.853
126848	0.6631	0.0182862	2.66	-3.08013	1.29	ANKRD53	ankyrin repeat domain 53
219056	0.662	0.0179276	2.67	-3.08117	1.09
148027	0.6631	0.0194368	-2.63	-3.08131	-0.645	EMC8	ER membrane protein complex subunit 8
118961	0.6612	0.0178756	2.67	-3.08198	1.47	WASF3	WAS protein family member 3
208632	0.6631	0.0186295	2.65	-3.0838	1.38	RNF217	ring finger protein 217
170734	0.6631	0.0194451	2.63	-3.08421	1.01	NQO2	NAD(P)H quinone dehydrogenase 2
148040	0.6631	0.0181157	2.66	-3.08428	1.22	VCX3B///VCX3A///VCX2///VCX	variable charge, X-linked 3B///variable charge, X-linked 3A///variable charge, X-linked 2///variable charge, X-linked
218138	0.6612	0.0178793	-2.67	-3.08459	-1.14	KRT17	keratin 17
163269	0.6677	0.0200575	2.61	-3.08564	0.823	IMMP2L	inner mitochondrial membrane peptidase subunit 2
165073	0.6631	0.0195015	-2.63	-3.08759	-0.68	TRAF7	TNF receptor associated factor 7
165397	0.6631	0.0195288	2.62	-3.08764	0.644	GOLGB1	golgin B1
192374	0.6631	0.0195067	2.62	-3.08779	0.927	LRPPRC	leucine rich pentatricopeptide repeat containing
135454	0.6631	0.0195523	-2.62	-3.0883	-1.37	CD52	CD52 molecule
202561	0.6631	0.0196215	2.62	-3.08967	1.2	TMCO6	transmembrane and coiled-coil domains 6
181445	0.6631	0.0184203	2.65	-3.09122	1.53
209753	0.6681	0.020214	-2.61	-3.09127	-1.12	COL16A1	collagen type XVI alpha 1 chain
472751	0.6647	0.0197714	2.62	-3.09347	1.09
184079	0.6677	0.0199956	-2.61	-3.09457	-0.865	MSANTD3	Myb/SANT DNA binding domain containing 3
152152	0.6667	0.0198521	2.62	-3.09465	2.33	PRG4	proteoglycan 4
145550	0.6691	0.0203376	-2.6	-3.09913	-1.01	S100A11	S100 calcium binding protein A11
110207	0.6691	0.0204037	2.6	-3.09957	1.82
108260	0.6631	0.0194291	-2.63	-3.09964	-1.78
196274	0.6631	0.0195169	-2.62	-3.09981	-1.01	PCDHB7	protocadherin beta 7
221132	0.6677	0.0200972	-2.61	-3.09986	-0.709	SCO2	SCO2 cytochrome c oxidase assembly protein
167667	0.6631	0.0185456	-2.65	-3.10278	-1.78	GRASP	general receptor for phosphoinositides 1 associated scaffold protein
129651	0.6681	0.0202297	2.61	-3.10407	0.765	2024-03-06	membrane associated ring-CH-type finger 6
215628	0.6677	0.020036	-2.61	-3.10438	-0.88	TMED3	transmembrane p24 trafficking protein 3
211333	0.667	0.0198927	-2.61	-3.10473	-0.601	SLC39A13	solute carrier family 39 member 13
138995	0.6677	0.0200205	-2.61	-3.10481	-0.893	PKM	pyruvate kinase, muscle
233671	0.6691	0.0204116	2.6	-3.10724	1.21
160209	0.6631	0.018564	-2.65	-3.10737	-1.32	TFEB	transcription factor EB
176555	0.6691	0.0203609	-2.6	-3.10879	-1.73	RTEL1///TNFRSF6B	regulator of telomere elongation helicase 1///TNF receptor superfamily member 6b
207463	0.6691	0.0204209	2.6	-3.11078	1.02	MMAB	methylmalonic aciduria (cobalamin deficiency) cblB type
10357919	0.6631	0.0193698	2.63	-3.11166	1.2
220229	0.6631	0.0195879	-2.62	-3.11331	-1.47	ASGR1	asialoglycoprotein receptor 1
105348	0.6631	0.0187849	2.64	-3.11359	1.34	CWF19L2	CWF19-like 2, cell cycle control (S. pombe)
112198	0.6761	0.0208354	2.59	-3.11445	1.2
135784	0.6709	0.0205692	-2.6	-3.11581	-1.02	CYTH4	cytohesin 4
234537	0.6631	0.0190226	2.64	-3.11593	1.13	MAN2C1	mannosidase alpha class 2C member 1
238052	0.6631	0.0188157	2.64	-3.1176	1.14	GPATCH11	G-patch domain containing 11
142757	0.6761	0.0209192	-2.59	-3.12158	-0.69	GALK1	galactokinase 1
228873	0.6761	0.0208029	2.59	-3.1218	1.45
228921	0.6761	0.0209144	2.59	-3.1218	1.1
191377	0.6692	0.0204559	2.6	-3.12227	1.34	CDO1	cysteine dioxygenase type 1
158530	0.6631	0.0190389	-2.64	-3.12347	-1.5
172800	0.6631	0.0196648	-2.62	-3.12489	-1.12	FOXRED2	FAD dependent oxidoreductase domain containing 2
224737	0.6631	0.0195645	2.62	-3.12566	1.32	IQCE	IQ motif containing E
221551	0.6631	0.0191418	2.63	-3.12607	1.3
199099	0.6677	0.0200816	-2.61	-3.12612	-1.15	OSBPL5	oxysterol binding protein like 5
212703	0.6631	0.0191821	-2.63	-3.12763	-1.41	CAPS2	calcyphosine 2
179985	0.6768	0.0212096	-2.58	-3.12793	-0.96	RTN2	reticulon 2
137897	0.6768	0.0212435	-2.58	-3.12886	-1.2	TNFRSF12A	TNF receptor superfamily member 12A
212848	0.6702	0.0205057	-2.6	-3.12945	-0.638	CDK4	cyclin dependent kinase 4
161783	0.6765	0.0210459	-2.59	-3.12949	-0.768	SLC43A2	solute carrier family 43 member 2
173580	0.6768	0.0211233	-2.58	-3.13087	-0.818	TRMT1	tRNA methyltransferase 1
137950	0.6679	0.0201316	2.61	-3.13098	1.15
207067	0.6761	0.0208573	2.59	-3.13109	1
188269	0.6631	0.0195972	2.62	-3.13122	1.29	HEPACAM2	HEPACAM family member 2
137608	0.6768	0.0211496	2.58	-3.13473	0.673
101499	0.6768	0.021479	-2.58	-3.13725	-1.27	SIGLEC9	sialic acid binding Ig like lectin 9
194837	0.6768	0.0214026	2.58	-3.13803	1.55	SYBU	syntabulin
162558	0.6765	0.0209946	2.59	-3.13885	0.73	RRM1	ribonucleotide reductase catalytic subunit M1
126753	0.6768	0.0213944	-2.58	-3.1413	-0.997
111724	0.6631	0.0195884	2.62	-3.14174	1.13	PNMA6A	paraneoplastic Ma antigen family member 6A
233846	0.6631	0.0196481	2.62	-3.14264	1.4
215106	0.6631	0.0196128	2.62	-3.14307	1.53
142958	0.6677	0.019978	-2.61	-3.1442	-1.78	MAFG	MAF bZIP transcription factor G
161974	0.6761	0.020926	-2.59	-3.14444	-0.896	CARD16	caspase recruitment domain family member 16
167575	0.6768	0.0216074	-2.57	-3.14547	-0.935	ABI3	ABI family member 3
191647	0.6647	0.0197321	-2.62	-3.14849	-1.19
118634	0.6647	0.0197606	-2.62	-3.14856	-1.35	STRN	striatin
131413	0.6765	0.0210418	2.59	-3.14937	1.09
146815	0.6768	0.0211373	-2.58	-3.15032	-0.634
162212	0.6768	0.0215742	-2.57	-3.15102	-1.66	MFAP2	microfibrillar associated protein 2
198981	0.6765	0.0210713	-2.59	-3.15153	-0.729	TNIP2	TNFAIP3 interacting protein 2
214481	0.6768	0.0216249	2.57	-3.15173	0.693	RWDD2B	RWD domain containing 2B
120099	0.6681	0.0202005	2.61	-3.15289	1.31	MKX	mohawk homeobox
130306	0.6761	0.0209198	2.59	-3.15428	1.02	CCDC60	coiled-coil domain containing 60
200708	0.6768	0.0214051	-2.58	-3.15441	-1.45	IL2RA	interleukin 2 receptor subunit alpha
134189	0.6691	0.020336	2.6	-3.15454	1.05
216781	0.6677	0.020091	-2.61	-3.15479	-1.57
185846	0.6776	0.022052	-2.56	-3.15712	-0.882	CORO1B	coronin 1B
160382	0.6768	0.02137	2.58	-3.15767	1.39	DIP2A	disco interacting protein 2 homolog A
116610	0.6776	0.0219043	-2.57	-3.15768	-2.24
166549	0.6768	0.0213871	-2.58	-3.15842	-0.803	CNDP2	CNDP dipeptidase 2 (metallopeptidase M20 family)
205966	0.6768	0.0215451	2.57	-3.15886	0.763	NECTIN3	nectin cell adhesion molecule 3
198011	0.6768	0.0213793	2.58	-3.159	1.18
123767	0.6677	0.0201043	-2.61	-3.15968	-1.39
109816	0.6714	0.0206048	2.6	-3.16	2.19	BMP3	bone morphogenetic protein 3
234459	0.6681	0.0201754	-2.61	-3.16012	-1.26
202924	0.6768	0.0213794	-2.58	-3.16023	-1.14	THEMIS2	thymocyte selection associated family member 2
159949	0.6768	0.021341	2.58	-3.16038	0.721
124552	0.6768	0.0215263	2.57	-3.16052	0.668	TK2	thymidine kinase 2, mitochondrial
216519	0.6768	0.0216362	2.57	-3.16066	1.81	TMEM100	transmembrane protein 100
474728	0.6771	0.0218151	2.57	-3.16093	0.773
124456	0.6771	0.0217638	2.57	-3.16208	1.67	LIMCH1	LIM and calponin homology domains 1
226030	0.6682	0.0202637	2.61	-3.16354	1.43
101799	0.6771	0.0217033	2.57	-3.16378	1.05
224027	0.6681	0.0202381	2.61	-3.16404	1.08
135293	0.6768	0.0214903	-2.58	-3.16431	-1.21	CCL8	C-C motif chemokine ligand 8
175514	0.6691	0.0204309	2.6	-3.16541	1.06	AMTN	amelotin
140054	0.6771	0.0218427	-2.57	-3.16632	-1.33	SRPX2	sushi repeat containing protein, X-linked 2
173455	0.6787	0.0221722	2.56	-3.16685	0.838	GTPBP10	GTP binding protein 10
145387	0.6768	0.0216115	-2.57	-3.16735	-1.93	METTL7B	methyltransferase like 7B
188552	0.6768	0.0215367	-2.57	-3.16768	-0.792	KDELR3	KDEL endoplasmic reticulum protein retention receptor 3
224496	0.6787	0.0222321	-2.56	-3.16817	-1.18
183970	0.6768	0.0215077	-2.58	-3.16866	-0.81	AP1S2	adaptor related protein complex 1 sigma 2 subunit
139438	0.6768	0.0213617	-2.58	-3.17157	-1.68	SIGLEC7	sialic acid binding Ig like lectin 7
135458	0.6771	0.0218488	2.57	-3.17267	1.08	CITED2	Cbp/p300 interacting transactivator with Glu/Asp rich carboxy-terminal domain 2
100575	0.6703	0.0205301	2.6	-3.17402	1.09	TRIM55	tripartite motif containing 55
113261	0.6731	0.0206763	2.6	-3.17609	1.14	SCUBE3	signal peptide, CUB domain and EGF like domain containing 3
206347	0.6771	0.0217679	2.57	-3.17805	0.806	EPS8	epidermal growth factor receptor pathway substrate 8
192563	0.6771	0.0217919	2.57	-3.17884	0.943	CFL2	cofilin 2
102060	0.6817	0.0226709	-2.55	-3.17904	-1.96	LILRA3	leukocyte immunoglobulin like receptor A3
109862	0.6771	0.0218494	2.57	-3.17953	0.855	UQCRC2	ubiquinol-cytochrome c reductase core protein II
186662	0.6761	0.0209533	2.59	-3.18023	1.46	MOAP1	modulator of apoptosis 1
190014	0.6776	0.0219774	-2.56	-3.18295	-1.29	SFRP2	secreted frizzled related protein 2
215187	0.6821	0.0228007	-2.55	-3.18394	-1.87	CXCL10	C-X-C motif chemokine ligand 10
201294	0.6833	0.0228602	2.54	-3.18444	0.786	EFHC1	EF-hand domain containing 1
202485	0.6761	0.0209401	2.59	-3.18633	1.1	ESR2	estrogen receptor 2
466085	0.6817	0.0225982	2.55	-3.18635	0.949
142916	0.6768	0.0215117	-2.58	-3.18717	-1.54	MYO1E	myosin IE
199767	0.6817	0.0226983	2.55	-3.18929	0.978
201158	0.6765	0.021061	-2.59	-3.19028	-1.21	FAM64A	family with sequence similarity 64 member A
107305	0.681	0.0224212	2.55	-3.19123	0.644	FXR1	FMR1 autosomal homolog 1
208406	0.6834	0.0230759	2.54	-3.19157	1.91	DEFB1	defensin beta 1
198630	0.6771	0.0218125	2.57	-3.19223	1.29	TGM5	transglutaminase 5
209115	0.6776	0.0219558	-2.56	-3.19287	-1.8
205568	0.6787	0.0221948	-2.56	-3.19316	-0.719	RABAC1	Rab acceptor 1
215195	0.6787	0.0222354	2.56	-3.19403	0.879	C1orf210	chromosome 1 open reading frame 210
165071	0.6787	0.0222444	-2.56	-3.19422	-0.883
212213	0.6821	0.0227864	2.55	-3.19495	0.947	BCL7A	BCL tumor suppressor 7A
147573	0.6787	0.0222263	-2.56	-3.19519	-0.867	B4GALT5	beta-1,4-galactosyltransferase 5
223255	0.681	0.0224744	-2.55	-3.19765	-1.26
183223	0.6776	0.0220327	2.56	-3.19873	1.57	UGT2B4	UDP glucuronosyltransferase family 2 member B4
223460	0.6809	0.0223871	-2.55	-3.19895	-1.03	SLC43A3	solute carrier family 43 member 3
216065	0.6834	0.0231982	-2.54	-3.20093	-1.65	CKS2	CDC28 protein kinase regulatory subunit 2
151439	0.6817	0.0226209	-2.55	-3.20103	-1.23	LIMK2	LIM domain kinase 2
104566	0.6809	0.0223861	2.56	-3.20153	0.638	ZC3H14	zinc finger CCCH-type containing 14
175647	0.681	0.0224461	-2.55	-3.20215	-0.886	SLC20A1	solute carrier family 20 member 1
173568	0.6817	0.0225498	-2.55	-3.20364	-0.891
128061	0.681	0.0224742	-2.55	-3.20415	-1.04	MS4A4A	membrane spanning 4-domains A4A
201520	0.6768	0.0215654	2.57	-3.20588	1.23
198055	0.6771	0.0216792	2.57	-3.20766	1.26	LIPF	lipase F, gastric type
102477	0.6817	0.0225652	2.55	-3.20782	1.27	UTS2B	urotensin 2B
105589	0.6776	0.0220024	-2.56	-3.20991	-1.22	UGT1A3///UGT1A1///UGT1A4///UGT1A9///UGT1A5///UGT1A6///UGT1A7///UGT1A8///UGT1A10	UDP glucuronosyltransferase family 1 member A3///UDP glucuronosyltransferase family 1 member A1///UDP glucuronosyltransferase family 1 member A4///UDP glucuronosyltransferase family 1 member A9///UDP glucuronosyltransferase family 1 member A5///UDP glucuronosyltransferase family 1 member A6///UDP glucuronosyltransferase family 1 member A7///UDP glucuronosyltransferase family 1 member A8///UDP glu…
210882	0.6817	0.0226347	2.55	-3.21022	0.685	PTGR1	prostaglandin reductase 1
103206	0.688	0.0235008	2.53	-3.21144	1.14	DDX17	DEAD-box helicase 17
197751	0.6834	0.0232281	2.54	-3.21201	0.799	GRB10	growth factor receptor bound protein 10
124274	0.6834	0.022903	-2.54	-3.21245	-1.33	FRK	fyn related Src family tyrosine kinase
141237	0.6817	0.0227182	2.55	-3.21299	1.05	PPP2R1B	protein phosphatase 2 scaffold subunit Abeta
162432	0.6834	0.0232403	2.54	-3.21301	1.57
117844	0.6834	0.0230519	-2.54	-3.21469	-2.57
173221	0.6776	0.0220124	-2.56	-3.21567	-1.41	LAMA1	laminin subunit alpha 1
183485	0.6878	0.0234726	-2.53	-3.21644	-1.28	METTL1	methyltransferase like 1
109365	0.6901	0.0237484	-2.52	-3.21654	-1.4
214206	0.6776	0.0219381	2.57	-3.21678	1.5	ETNPPL	ethanolamine-phosphate phospho-lyase
148065	0.6834	0.0230637	-2.54	-3.21701	-0.902	GLRX	glutaredoxin
107496	0.6834	0.0232234	2.54	-3.21775	1.8
193786	0.6834	0.0230737	2.54	-3.21839	0.826	LDOC1	leucine zipper down-regulated in cancer 1
110570	0.6834	0.0229355	-2.54	-3.21879	-1.52	COL5A1	collagen type V alpha 1 chain
269202	0.6776	0.0220192	2.56	-3.21941	1.28
158538	0.6834	0.0231268	2.54	-3.22019	0.65	PHIP	pleckstrin homology domain interacting protein
682998	0.6905	0.0240313	2.52	-3.22295	0.907
182864	0.6873	0.0234343	2.53	-3.22379	1.19	NMNAT3	nicotinamide nucleotide adenylyltransferase 3
138620	0.6834	0.0231346	-2.54	-3.22393	-1.8	APOBEC3B	apolipoprotein B mRNA editing enzyme catalytic subunit 3B
177314	0.6787	0.0221747	2.56	-3.22409	1.13
137759	0.6905	0.0240197	2.52	-3.22435	0.781	TUBE1	tubulin epsilon 1
164714	0.6834	0.0231058	2.54	-3.22492	1.5	SELENBP1	selenium binding protein 1
119865	0.6905	0.0240028	-2.52	-3.22503	-1.24	P2RY6	pyrimidinergic receptor P2Y6
177899	0.6787	0.0222578	-2.56	-3.2268	-1.12
188201	0.6787	0.0222722	-2.56	-3.2271	-1.26
227204	0.6817	0.0227236	2.55	-3.22758	1.19	LOC90768	uncharacterized LOC90768
703785	0.6883	0.0235753	-2.53	-3.22762	-0.926
199658	0.6817	0.0227133	-2.55	-3.22812	-1.25	AGRP	agouti related neuropeptide
106096	0.6883	0.0235365	-2.53	-3.22853	-0.917	SEC24D	SEC24 homolog D, COPII coat complex component
121144	0.6883	0.0235593	2.53	-3.22929	0.871	HEATR5B	HEAT repeat containing 5B
224600	0.6901	0.023745	2.52	-3.23082	1.73	MUM1L1	MUM1 like 1
232211	0.6925	0.0244861	2.51	-3.23727	1.35
157302	0.6925	0.0244812	-2.51	-3.23929	-0.857	ZDHHC14	zinc finger DHHC-type containing 14
193064	0.6905	0.023877	-2.52	-3.23934	-1.98	INHBA	inhibin beta A subunit
203773	0.6817	0.0227138	2.55	-3.2396	1.76	STON2	stonin 2
182438	0.6821	0.022792	2.55	-3.24116	1.24	TERT	telomerase reverse transcriptase
155269	0.6905	0.0240963	2.52	-3.24158	0.808	ATP5B	ATP synthase, H+ transporting, mitochondrial F1 complex, beta polypeptide
228021	0.6834	0.0229083	2.54	-3.24164	1.4
701550	0.6834	0.0231252	2.54	-3.24226	1.22
194068	0.6901	0.0237754	-2.52	-3.24237	-0.91	TUBB2A	tubulin beta 2A class IIa
107648	0.6834	0.0229875	2.54	-3.24288	1.85
153718	0.6905	0.0239626	-2.52	-3.24317	-0.669	DTYMK	deoxythymidylate kinase
191962	0.6883	0.0236152	-2.53	-3.24387	-1.13	FKBP11	FK506 binding protein 11
194015	0.6905	0.0241304	-2.52	-3.24528	-0.758
192343	0.6901	0.0237175	2.53	-3.24531	0.719	KLHDC2	kelch domain containing 2
215374	0.6905	0.0239316	2.52	-3.24558	1.18	NBEA	neurobeachin
132489	0.6913	0.0242321	2.51	-3.24769	1.1	EPHX2	epoxide hydrolase 2
222497	0.6905	0.0239487	-2.52	-3.24876	-0.622	OVCA2///DPH1	ovarian tumor suppressor candidate 2///diphthamide biosynthesis 1
110449	0.6933	0.0246582	-2.51	-3.24987	-1.4	ROPN1B	rhophilin associated tail protein 1B
232820	0.6933	0.0246938	-2.5	-3.2503	-1.22
115882	0.6913	0.0242475	2.51	-3.25038	0.735	CHP1	calcineurin like EF-hand protein 1
147079	0.6901	0.0237803	-2.52	-3.25038	-0.912	TCIRG1	T-cell immune regulator 1, ATPase H+ transporting V0 subunit a3
205258	0.6837	0.0232696	2.54	-3.25112	1.49
210137	0.6904	0.0238116	2.52	-3.25194	0.686	IDH3B	isocitrate dehydrogenase 3 (NAD(+)) beta
169176	0.6933	0.0248133	2.5	-3.25202	1.13
177242	0.6834	0.0232388	-2.54	-3.25239	-1.2	FAM109A	family with sequence similarity 109 member A
205924	0.6905	0.0240953	2.52	-3.25295	2.62	THRSP	thyroid hormone responsive
233559	0.6834	0.0232345	-2.54	-3.25432	-1.33
159865	0.6925	0.0245393	-2.51	-3.25433	-1.09	SLC37A1	solute carrier family 37 member 1
149395	0.6905	0.0241086	-2.52	-3.25455	-0.84	UBE2L6	ubiquitin conjugating enzyme E2 L6
185982	0.6933	0.0246358	-2.51	-3.25502	-1.11	NPM3	nucleophosmin/nucleoplasmin 3
212170	0.6933	0.024689	-2.51	-3.25567	-1.22	ALOX5	arachidonate 5-lipoxygenase
162571	0.6952	0.025104	2.5	-3.25585	0.869
195463	0.6952	0.0250708	-2.5	-3.25613	-1.55
173846	0.6933	0.0248261	2.5	-3.25631	0.97	GPRASP1	G protein-coupled receptor associated sorting protein 1
114833	0.6851	0.023338	2.53	-3.25672	1.14	IFNA5	interferon alpha 5
128778	0.6933	0.0248276	2.5	-3.25805	1.38	WNT2B	Wnt family member 2B
220277	0.6883	0.0236159	-2.53	-3.25831	-1.46	NCOR2	nuclear receptor corepressor 2
123465	0.6965	0.0252743	2.49	-3.26184	1.04	NDFIP2	Nedd4 family interacting protein 2
131965	0.6905	0.0240864	-2.52	-3.26201	-0.577	EMC10	ER membrane protein complex subunit 10
215611	0.6914	0.0243509	2.51	-3.26207	0.825
119847	0.6967	0.0253735	2.49	-3.26403	1.08	KLHL13	kelch like family member 13
234119	0.6933	0.0248498	2.5	-3.2648	1.79
213723	0.6914	0.024346	2.51	-3.26535	0.663	ZNF451	zinc finger protein 451
101192	0.6913	0.0242194	2.51	-3.26545	0.651
209820	0.6952	0.0251152	-2.5	-3.26561	-1.53	CD86	CD86 molecule
218017	0.6967	0.0254369	2.49	-3.2661	1.34	TSLP	thymic stromal lymphopoietin
225189	0.6933	0.0248297	-2.5	-3.26653	-0.764	SHISA5	shisa family member 5
106334	0.6925	0.0245577	-2.51	-3.2675	-0.674	NECAP2	NECAP endocytosis associated 2
210046	0.6914	0.0243445	2.51	-3.26828	0.611	PMPCB	peptidase, mitochondrial processing beta subunit
713009	0.6905	0.0238885	2.52	-3.26847	1.21
110983	0.6905	0.023988	-2.52	-3.26882	-1.48	MFSD12	major facilitator superfamily domain containing 12
182278	0.6905	0.0240508	2.52	-3.26919	1.51	GPR146	G protein-coupled receptor 146
133142	0.6933	0.0247634	-2.5	-3.27156	-0.605	MAD2L2	MAD2 mitotic arrest deficient-like 2 (yeast)
135420	0.6967	0.025535	-2.49	-3.27233	-1.5	MMP11	matrix metallopeptidase 11
144980	0.6934	0.0249068	2.5	-3.27384	0.742	CLK4	CDC like kinase 4
142436	0.6925	0.0245031	-2.51	-3.27414	-1.22	HMOX1	heme oxygenase 1
147090	0.6988	0.025632	2.49	-3.27603	1.8
164435	0.6952	0.0250747	-2.5	-3.27647	-1.59	MYD88	myeloid differentiation primary response 88
180651	0.6933	0.0248362	-2.5	-3.27712	-0.798	NCKAP1L	NCK associated protein 1 like
224965	0.696	0.0252324	-2.49	-3.279	-0.692	B3GALT6	beta-1,3-galactosyltransferase 6
209119	0.6914	0.0243227	2.51	-3.27948	1.33	GRHL3	grainyhead like transcription factor 3
122550	0.7011	0.025853	2.48	-3.27998	0.778	ANKRA2	ankyrin repeat family A member 2
131972	0.7011	0.0258652	2.48	-3.28036	0.885	BUD13	BUD13 homolog
175225	0.7004	0.0257136	-2.48	-3.28107	-1.2	NFKBIE	NFKB inhibitor epsilon
132892	0.6913	0.0242627	2.51	-3.28162	1.15	HIPK3	homeodomain interacting protein kinase 3
180650	0.7011	0.0260117	-2.48	-3.282	-1.69
223987	0.6913	0.02424	-2.51	-3.28229	-0.993	CILP2	cartilage intermediate layer protein 2
206456	0.6952	0.0250801	2.5	-3.28322	1.07
139818	0.6967	0.0254244	-2.49	-3.28344	-0.779	YIF1A	Yip1 interacting factor homolog A, membrane trafficking protein
225814	0.6952	0.0250235	2.5	-3.28579	1.1	TNS2	tensin 2
163051	0.6967	0.0254238	-2.49	-3.28588	-1.28	APOBR	apolipoprotein B receptor
138515	0.6967	0.0255277	-2.49	-3.28595	-1.05	CD74	CD74 molecule
231947	0.6925	0.0244539	-2.51	-3.28714	-1.12
188118	0.7011	0.0259613	2.48	-3.28757	1.39	EXOC5	exocyst complex component 5
129111	0.6925	0.0244904	-2.51	-3.28772	-1.24
235904	0.6933	0.024863	2.5	-3.28778	0.825
189411	0.6934	0.0248908	-2.5	-3.28884	-0.625	DNM2	dynamin 2
117763	0.6925	0.0245477	2.51	-3.28917	1.21	ADAM20	ADAM metallopeptidase domain 20
692468	0.6933	0.0246663	2.51	-3.29271	1.39
235825	0.6952	0.0251217	2.5	-3.29295	0.652
151778	0.6966	0.0252978	-2.49	-3.29451	-0.89	TAP1	transporter 1, ATP binding cassette subfamily B member
713730	0.7011	0.0258455	-2.48	-3.29464	-1.63
212537	0.7011	0.025862	2.48	-3.29702	1.2	ABCA6	ATP binding cassette subfamily A member 6
112366	0.7011	0.0262536	2.47	-3.29708	0.736
130304	0.7011	0.0262433	2.47	-3.29747	0.686	NT5DC1	5'-nucleotidase domain containing 1
164725	0.7011	0.0260638	-2.48	-3.29776	-1.73	FAP	fibroblast activation protein alpha
206344	0.7011	0.0259241	2.48	-3.29906	0.802	PIK3CA	phosphatidylinositol-4,5-bisphosphate 3-kinase catalytic subunit alpha
219563	0.6967	0.0254507	2.49	-3.29965	0.69	ALDH7A1	aldehyde dehydrogenase 7 family member A1
174740	0.7011	0.0265503	2.47	-3.30049	0.859	TRIM2	tripartite motif containing 2
175790	0.7011	0.0262298	2.47	-3.30086	1.03	KCTD17	potassium channel tetramerization domain containing 17
177547	0.7011	0.026554	2.47	-3.3013	1.3	ALDH2	aldehyde dehydrogenase 2 family (mitochondrial)
177308	0.7011	0.0265572	2.47	-3.30178	1.02	SWT1	SWT1, RNA endoribonuclease homolog
154559	0.7011	0.0262033	-2.47	-3.3021	-1.01
209451	0.7028	0.0267153	2.46	-3.30334	1.3	DPP4	dipeptidyl peptidase 4
227856	0.7011	0.026351	2.47	-3.30517	1.27	NR1D2	nuclear receptor subfamily 1 group D member 2
118234	0.6959	0.0252081	2.49	-3.30531	1.32	SLITRK4	SLIT and NTRK like family member 4
234366	0.6959	0.0251834	2.49	-3.30562	1.33
202995	0.6967	0.0255332	-2.49	-3.30683	-0.81
694935	0.6959	0.0251996	2.49	-3.30729	1.15
162941	0.7011	0.0260264	-2.48	-3.30746	-0.675	ZDHHC24	zinc finger DHHC-type containing 24
215327	0.7011	0.0261186	2.48	-3.30831	0.829	GCHFR	GTP cyclohydrolase I feedback regulator
219483	0.7011	0.026112	2.48	-3.30851	0.76	TLK1	tousled like kinase 1
112304	0.7011	0.0262128	2.47	-3.3096	1.55	GLRB	glycine receptor beta
211058	0.7034	0.0270218	-2.46	-3.31033	-1.83	ALPL	alkaline phosphatase, liver/bone/kidney
176815	0.7011	0.0263406	-2.47	-3.31052	-0.699	FEN1	flap structure-specific endonuclease 1
170038	0.7011	0.0264591	2.47	-3.31241	1.12	HEBP2	heme binding protein 2
105763	0.6967	0.0254611	2.49	-3.31308	1.41	APOA4	apolipoprotein A4
143980	0.7011	0.0258342	-2.48	-3.31314	-0.596
164471	0.6967	0.0254211	2.49	-3.31316	1.05	GON4L	gon-4 like
157725	0.7034	0.0269405	2.46	-3.31344	1.01	PPP1R3C	protein phosphatase 1 regulatory subunit 3C
188801	0.7034	0.0271489	-2.46	-3.31361	-1.04	KLRG1	killer cell lectin like receptor G1
189816	0.7011	0.0258455	2.48	-3.3144	0.935	ABLIM1	actin binding LIM protein 1
232265	0.6967	0.0255313	-2.49	-3.31511	-1.54
110341	0.7034	0.0269644	2.46	-3.31651	1.34
129890	0.7011	0.0262936	-2.47	-3.31704	-0.903	TUBA3C	tubulin alpha 3c
116169	0.7034	0.0269569	2.46	-3.31948	0.97	GFRA4	GDNF family receptor alpha 4
132203	0.7011	0.0265919	-2.47	-3.32047	-0.737	ALDH18A1	aldehyde dehydrogenase 18 family member A1
107578	0.705	0.0273616	2.45	-3.32128	0.962
136918	0.7011	0.026024	-2.48	-3.32165	-0.621	STX4	syntaxin 4
159630	0.705	0.0273507	-2.45	-3.32388	-1.95	EGFL6	EGF like domain multiple 6
170538	0.7011	0.0260196	-2.48	-3.32439	-1.01	CRISPLD2	cysteine rich secretory protein LCCL domain containing 2
131125	0.7011	0.026391	2.47	-3.3262	1.16	HIBADH	3-hydroxyisobutyrate dehydrogenase
142142	0.7011	0.0264603	-2.47	-3.3274	-0.887
129350	0.7063	0.027702	2.45	-3.32869	0.987	MLLT3	MLLT3, super elongation complex subunit
212378	0.7011	0.0262028	-2.47	-3.32931	-0.872	PTPN6	protein tyrosine phosphatase, non-receptor type 6
176824	0.705	0.0273692	2.45	-3.32999	0.739	TRPM3	transient receptor potential cation channel subfamily M member 3
132049	0.7063	0.027719	-2.45	-3.33098	-1.06	RHBDF2	rhomboid 5 homolog 2
205983	0.7011	0.0264229	-2.47	-3.33107	-0.802	EMILIN2	elastin microfibril interfacer 2
127008	0.7011	0.0265553	2.47	-3.33171	0.901
133759	0.7034	0.0271299	2.46	-3.33205	1.02	GSTM2	glutathione S-transferase mu 2 (muscle)
197081	0.7063	0.0278389	-2.44	-3.33299	-0.995	MAP3K12	mitogen-activated protein kinase kinase kinase 12
118299	0.7063	0.0278624	-2.44	-3.33315	-1.12	PARP14	poly(ADP-ribose) polymerase family member 14
162141	0.7063	0.0277519	2.45	-3.33377	0.74	TFDP2	transcription factor Dp-2
104741	0.7011	0.0263074	-2.47	-3.33419	-0.679	GALNT2	polypeptide N-acetylgalactosaminyltransferase 2
175097	0.7011	0.0263731	2.47	-3.33493	1.13	AKAP1	A-kinase anchoring protein 1
233859	0.7063	0.0278197	2.44	-3.33527	1.06
165587	0.7011	0.0263369	-2.47	-3.33545	-0.696	LPCAT1	lysophosphatidylcholine acyltransferase 1
542182	0.7011	0.0265617	-2.47	-3.33595	-1.77
133131	0.7011	0.0265837	-2.47	-3.33634	-1.32	PGLYRP1	peptidoglycan recognition protein 1
149260	0.7011	0.0264944	2.47	-3.33736	1.2	PLA2G6	phospholipase A2 group VI
228202	0.705	0.027346	-2.45	-3.33859	-1.13
143499	0.7034	0.0270459	-2.46	-3.33909	-1.12	CPA5	carboxypeptidase A5
261013	0.7093	0.0281331	2.44	-3.34006	1.06
143507	0.7011	0.0265425	2.47	-3.3401	0.941	CPM	carboxypeptidase M
182131	0.7015	0.0266279	-2.47	-3.34036	-0.989	MARCKS	myristoylated alanine rich protein kinase C substrate
197907	0.7028	0.02674	2.46	-3.34351	1.14	PLSCR4	phospholipid scramblase 4
136942	0.7072	0.0279545	-2.44	-3.3452	-1.01
134459	0.7034	0.0268976	-2.46	-3.34621	-0.973	RAB20	RAB20, member RAS oncogene family
213234	0.7034	0.0270801	2.46	-3.34671	0.785	KIZ	kizuna centrosomal protein
137597	0.7028	0.0267415	2.46	-3.34773	0.779
168118	0.705	0.0274248	-2.45	-3.34806	-1.8
122610	0.7109	0.0283023	2.43	-3.34831	0.881
139014	0.7034	0.0271393	2.46	-3.34858	0.913	ADIPOR2	adiponectin receptor 2
126954	0.7034	0.0269805	-2.46	-3.3489	-1.39	MICALCL	MICAL C-terminal like
150142	0.7034	0.0271703	-2.46	-3.34945	-1.17	LY6G5C	lymphocyte antigen 6 complex, locus G5C
168192	0.7034	0.0269154	-2.46	-3.3503	-0.73	DNAJB11	DnaJ heat shock protein family (Hsp40) member B11
224127	0.7063	0.0278141	2.44	-3.35096	1.77	PRR15	proline rich 15
132199	0.7034	0.0268678	-2.46	-3.35111	-0.923	ACKR1	atypical chemokine receptor 1 (Duffy blood group)
109706	0.7034	0.0268998	2.46	-3.35285	0.678	ZFYVE21	zinc finger FYVE-type containing 21
146482	0.7034	0.0271554	-2.46	-3.35448	-1.36	SH2B2	SH2B adaptor protein 2
195332	0.7129	0.0285679	2.43	-3.35508	1.03	PSORS1C2	psoriasis susceptibility 1 candidate 2
177914	0.7034	0.0271352	2.46	-3.35561	0.938
161070	0.7034	0.0270113	-2.46	-3.35569	-0.754
128800	0.7034	0.0271177	-2.46	-3.35591	-0.741	RGS10	regulator of G-protein signaling 10
209684	0.7055	0.0275224	2.45	-3.35656	1.79	RNF175	ring finger protein 175
176148	0.705	0.0273923	2.45	-3.35727	1.42	CDH19	cadherin 19
121817	0.704	0.0272229	-2.45	-3.35959	-1.23	COTL1	coactosin like F-actin binding protein 1
169023	0.714	0.0287512	-2.43	-3.36002	-1.16
177238	0.7051	0.0274707	-2.45	-3.36072	-1.09	LAPTM5	lysosomal protein transmembrane 5
225159	0.705	0.0274184	-2.45	-3.36175	-1.39	TRIM14	tripartite motif containing 14
191543	0.704	0.0272352	2.45	-3.36204	0.715	ANTXR2	anthrax toxin receptor 2
109200	0.7068	0.0279022	2.44	-3.36381	0.666	HDDC2	HD domain containing 2
210206	0.7129	0.0286498	2.43	-3.36555	1.18
159046	0.7055	0.0275511	-2.45	-3.36643	-1.15	LGALS9	galectin 9
138890	0.7142	0.0289391	2.42	-3.36904	1.68	PPL	periplakin
702243	0.7055	0.0275409	2.45	-3.36908	0.757
162743	0.7051	0.0274598	-2.45	-3.36928	-0.743	C20orf24	chromosome 20 open reading frame 24
178243	0.7098	0.0281751	-2.44	-3.36956	-1.18	SPSB2	splA/ryanodine receptor domain and SOCS box containing 2
176429	0.7129	0.0285621	-2.43	-3.36962	-1.12	CD163	CD163 molecule
194179	0.7063	0.0278448	-2.44	-3.36998	-1.28
131259	0.7063	0.0277724	-2.44	-3.37071	-1.27	HLA-DQA1	major histocompatibility complex, class II, DQ alpha 1
228964	0.7063	0.0278488	-2.44	-3.37082	-1.89
219964	0.7063	0.0277648	-2.44	-3.3714	-1.3
201478	0.7146	0.0292171	2.42	-3.37153	1.36	MCCC2	methylcrotonoyl-CoA carboxylase 2
217416	0.7072	0.0279892	2.44	-3.37234	1.42
229949	0.7146	0.0292315	2.42	-3.37251	1.34
102338	0.7063	0.0276691	2.45	-3.37461	0.91	ZNF117	zinc finger protein 117
108119	0.7165	0.0295044	-2.41	-3.37536	-1.31	ADAM19	ADAM metallopeptidase domain 19
224571	0.7146	0.0291159	-2.42	-3.3758	-0.899	FOXS1	forkhead box S1
207168	0.7142	0.0289565	2.42	-3.37592	1.26
493306	0.7129	0.0286813	2.43	-3.3765	1.44
148661	0.7109	0.0282938	2.44	-3.37676	1.32
107867	0.7072	0.0279838	-2.44	-3.37747	-1.26	CDH11	cadherin 11
207298	0.7146	0.029059	2.42	-3.37751	1.83	KRT7	keratin 7
159563	0.7142	0.0289003	2.42	-3.37859	0.803	NPHP3	nephronophthisis 3 (adolescent)
162174	0.7072	0.028027	-2.44	-3.3789	-0.631	SH3GL1	SH3 domain containing GRB2 like 1, endophilin A2
409931	0.7129	0.0285261	-2.43	-3.37896	-1.46	DISP2	dispatched RND transporter family member 2
181759	0.7129	0.0286718	2.43	-3.37922	0.983	ZNF679	zinc finger protein 679
171927	0.7165	0.0295245	-2.41	-3.38028	-1.47	MMP19	matrix metallopeptidase 19
214325	0.7063	0.02785	-2.44	-3.38081	-0.597	TBL2	transducin (beta)-like 2
192140	0.7072	0.0280139	2.44	-3.38287	1.43
101509	0.7146	0.0291235	2.42	-3.38311	0.975	MTIF2	mitochondrial translational initiation factor 2
373161	0.7146	0.0290918	2.42	-3.3837	1.29
190556	0.7146	0.0292211	2.42	-3.38442	1.17	AKT3	AKT serine/threonine kinase 3
191963	0.7129	0.0284764	2.43	-3.38567	1.02	PHF1	PHD finger protein 1
104711	0.7129	0.0285379	2.43	-3.38635	1.35	CEP95	centrosomal protein 95
174455	0.7121	0.0284173	-2.43	-3.38754	-1.22	HAVCR2	hepatitis A virus cellular receptor 2
185501	0.7146	0.0292007	-2.42	-3.38796	-1.24	SDSL	serine dehydratase like
157979	0.7121	0.028399	-2.43	-3.38849	-0.653	RNF145	ring finger protein 145
110649	0.7109	0.028288	-2.44	-3.38861	-0.918	GPR137B	G protein-coupled receptor 137B
407295	0.7148	0.0293514	2.42	-3.38948	0.868
196657	0.7188	0.0300953	2.4	-3.3898	0.844	TMLHE	trimethyllysine hydroxylase, epsilon
110615	0.7129	0.028639	-2.43	-3.39011	-1.27	DLX3	distal-less homeobox 3
170168	0.7142	0.0288816	2.42	-3.39183	0.604
117689	0.7109	0.0282602	-2.44	-3.39188	-0.956	GLIPR1	GLI pathogenesis related 1
166769	0.7188	0.0301326	2.4	-3.39235	0.722	LRP5L	LDL receptor related protein 5 like
160637	0.7146	0.0292152	-2.42	-3.3924	-0.889	PITPNA	phosphatidylinositol transfer protein alpha
109122	0.7142	0.0289576	-2.42	-3.39249	-1.01	SAMHD1	SAM and HD domain containing deoxynucleoside triphosphate triphosphohydrolase 1
151002	0.7172	0.0296024	-2.41	-3.39257	-1.39	UNC93B1	unc-93 homolog B1 (C. elegans)
140129	0.7188	0.0299359	2.41	-3.39267	0.77	ARHGAP32	Rho GTPase activating protein 32
134821	0.7129	0.028686	-2.43	-3.39335	-0.827	PPP4C	protein phosphatase 4 catalytic subunit
193467	0.7188	0.0299926	-2.41	-3.39359	-0.755	LRWD1	leucine rich repeats and WD repeat domain containing 1
120209	0.7121	0.0283729	-2.43	-3.39556	-0.744	EIF4E2	eukaryotic translation initiation factor 4E family member 2
592747	0.7142	0.0289372	-2.42	-3.39583	-1.05
174392	0.7129	0.0286374	2.43	-3.39637	1.45	THBS4	thrombospondin 4
712930	0.7188	0.0300867	2.4	-3.39708	1.09
155915	0.7193	0.0303132	-2.4	-3.39758	-0.889	ABCA7	ATP binding cassette subfamily A member 7
139533	0.7188	0.0298093	2.41	-3.39933	1.15
104057	0.7142	0.0288943	2.42	-3.40165	0.616
199182	0.7148	0.0293403	-2.42	-3.40254	-0.676	PHF23	PHD finger protein 23
109743	0.7188	0.0297546	-2.41	-3.40312	-1.46	GPIHBP1	glycosylphosphatidylinositol anchored high density lipoprotein binding protein 1
158049	0.7165	0.0294442	2.41	-3.40347	0.891	VWA8	von Willebrand factor A domain containing 8
155372	0.7148	0.0292998	-2.42	-3.40392	-1.69	WISP1	WNT1 inducible signaling pathway protein 1
149486	0.7165	0.0295272	2.41	-3.40701	1.02	GRIN1	glutamate ionotropic receptor NMDA type subunit 1
222174	0.7169	0.0295691	2.41	-3.40778	1.12
229702	0.72	0.0306235	2.39	-3.41027	1.1
127007	0.7142	0.028952	-2.42	-3.4104	-1.18	FCGR2C///FCGR2A	Fc fragment of IgG receptor IIc (gene/pseudogene)///Fc fragment of IgG receptor IIa
147111	0.7188	0.0298516	2.41	-3.4107	0.764	FBN1	fibrillin 1
165174	0.72	0.0306102	-2.39	-3.41125	-1.11
276100	0.72	0.0309965	2.39	-3.41144	1.2
205160	0.72	0.0308046	2.39	-3.41164	1.29	RFC1	replication factor C subunit 1
122040	0.7142	0.0289403	2.42	-3.41287	0.628	SLC25A36	solute carrier family 25 member 36
166551	0.7188	0.0298957	-2.41	-3.4129	-1.75
135157	0.7142	0.0289783	-2.42	-3.41302	-0.73	MAPKAPK3	mitogen-activated protein kinase-activated protein kinase 3
192124	0.7146	0.029026	-2.42	-3.4133	-0.575	SLC35B1	solute carrier family 35 member B1
130575	0.7188	0.0298239	-2.41	-3.41353	-1.25	PTTG2	pituitary tumor-transforming 2
202672	0.7207	0.0311022	2.39	-3.41578	1.45	GFRA1	GDNF family receptor alpha 1
230865	0.72	0.0308909	-2.39	-3.41628	-1.89
470909	0.7188	0.0299137	2.41	-3.41689	1.02
200549	0.72	0.0308282	-2.39	-3.41717	-1.1
157638	0.7146	0.0291318	-2.42	-3.41737	-0.886	ATP6V0B	ATPase H+ transporting V0 subunit b
102788	0.7148	0.0292652	-2.42	-3.41763	-0.676	SRM	spermidine synthase
208601	0.72	0.0306561	-2.39	-3.41819	-1.21	MC1R	melanocortin 1 receptor
212887	0.7207	0.0311259	2.39	-3.41944	0.818	SYTL4	synaptotagmin like 4
177253	0.7179	0.029688	2.41	-3.42038	0.724	FAM63A	family with sequence similarity 63 member A
112601	0.72	0.0309845	-2.39	-3.42106	-0.816	THOC6	THO complex 6
133815	0.7188	0.0300819	-2.4	-3.42106	-1.22
162244	0.7188	0.0300765	-2.4	-3.4218	-0.642	COMMD5	COMM domain containing 5
204044	0.72	0.0309306	-2.39	-3.42191	-1.37	PTTG1	pituitary tumor-transforming 1
147539	0.72	0.0307444	2.39	-3.42217	1.47	PPARGC1A	PPARG coactivator 1 alpha
124267	0.7165	0.0294912	-2.41	-3.4229	-0.606	PSMC4	proteasome 26S subunit, ATPase 4
211942	0.7148	0.0293267	2.42	-3.42317	0.707	MPC1	mitochondrial pyruvate carrier 1
172334	0.7223	0.0315133	2.38	-3.42344	0.865	STXBP6	syntaxin binding protein 6
211600	0.72	0.0305285	-2.4	-3.42395	-1.1	AEBP1	AE binding protein 1
710963	0.7188	0.0302353	2.4	-3.42412	1.17
163550	0.7188	0.0302328	-2.4	-3.42579	-1.08
179802	0.7188	0.0302182	2.4	-3.42603	0.728	NUDT6	nudix hydrolase 6
155506	0.7179	0.0296878	-2.41	-3.42634	-0.812	MAN2B1	mannosidase alpha class 2B member 1
220311	0.7193	0.0303541	2.4	-3.42705	1.35	DENND5B	DENN domain containing 5B
149133	0.7179	0.0296958	-2.41	-3.42874	-1.6	SOD2	superoxide dismutase 2, mitochondrial
114618	0.72	0.031015	2.39	-3.4293	1.21	IGSF8	immunoglobulin superfamily member 8
191944	0.7223	0.0314428	2.38	-3.42966	1.54	SLC14A1	solute carrier family 14 member 1 (Kidd blood group)
106848	0.72	0.030935	-2.39	-3.42986	-1.71	SHCBP1	SHC binding and spindle associated 1
100664	0.7188	0.0300432	2.4	-3.42996	0.704	AMZ2	archaelysin family metallopeptidase 2
164884	0.7212	0.0313006	2.38	-3.43002	1.66	CHODL	chondrolectin
193683	0.7212	0.0312582	2.38	-3.4305	1.07	GPR3	G protein-coupled receptor 3
147634	0.72	0.0308521	2.39	-3.43264	0.969	AKAP9	A-kinase anchoring protein 9
233818	0.72	0.0305801	-2.4	-3.43305	-1.12
132469	0.7188	0.0297931	-2.41	-3.43658	-0.635	STEAP1B///STEAP1	STEAP family member 1B///six transmembrane epithelial antigen of the prostate 1
165056	0.72	0.0307297	-2.39	-3.43667	-0.973
176798	0.7198	0.0304312	-2.4	-3.43701	-1.97	TREM2	triggering receptor expressed on myeloid cells 2
191026	0.7223	0.0314873	2.38	-3.43826	1.35
183988	0.72	0.0308851	2.39	-3.44	0.942
135595	0.7188	0.0300944	2.4	-3.44058	0.919
104292	0.7232	0.0321591	2.37	-3.44115	1.25
166683	0.7232	0.0322282	2.37	-3.44127	0.787	KATNAL1	katanin catalytic subunit A1 like 1
165608	0.7188	0.0302037	2.4	-3.44138	0.747
191394	0.7193	0.0303222	2.4	-3.44145	0.672	BBS2	Bardet-Biedl syndrome 2
123195	0.7208	0.0311705	-2.39	-3.44203	-1.26	TLCD1	TLC domain containing 1
132194	0.7188	0.0301629	2.4	-3.44219	0.757	ITGA6	integrin subunit alpha 6
135900	0.7188	0.030199	2.4	-3.44241	0.674	ISCA1	iron-sulfur cluster assembly 1
124073	0.7218	0.0313505	2.38	-3.44323	1.51	ADARB2	adenosine deaminase, RNA specific B2 (inactive)
156541	0.7207	0.0311159	2.39	-3.44328	1.03	ADAMTS14	ADAM metallopeptidase with thrombospondin type 1 motif 14
103021	0.72	0.0304787	2.4	-3.44456	0.773	MYCBP2	MYC binding protein 2, E3 ubiquitin protein ligase
139697	0.7208	0.0311956	-2.38	-3.44521	-1.35	GJD2	gap junction protein delta 2
171969	0.7188	0.0301487	-2.4	-3.44555	-0.754
201611	0.7193	0.030387	2.4	-3.44615	0.781
204590	0.7232	0.0319841	-2.37	-3.4463	-1.16	CD300C	CD300c molecule
141022	0.7258	0.0325232	2.36	-3.44652	1.04
146947	0.7232	0.0317139	-2.38	-3.44724	-1.64	CERCAM	cerebral endothelial cell adhesion molecule
153651	0.7232	0.0320207	2.37	-3.4474	0.95	CLDN15	claudin 15
233952	0.7212	0.0312881	2.38	-3.44743	1.15
141891	0.72	0.0306419	2.39	-3.44764	1.26	GALNT15	polypeptide N-acetylgalactosaminyltransferase 15
105756	0.7212	0.0312966	2.38	-3.44841	1.06
216576	0.7193	0.0303591	-2.4	-3.44852	-1.05	ACTN1	actinin alpha 1
140613	0.7218	0.0313887	-2.38	-3.44901	-0.983	ARID5A	AT-rich interaction domain 5A
135840	0.7218	0.0313961	-2.38	-3.44943	-1.14	ELL	elongation factor for RNA polymerase II
194003	0.7232	0.0321742	-2.37	-3.44999	-2.65	COL1A1	collagen type I alpha 1 chain
150769	0.72	0.0310266	2.39	-3.4509	0.852	GYPE	glycophorin E (MNS blood group)
134467	0.7193	0.030378	-2.4	-3.45133	-0.913	CKAP4	cytoskeleton associated protein 4
107994	0.72	0.0304961	2.4	-3.45185	0.643
131064	0.72	0.0307122	2.39	-3.45375	0.805	ZNF429	zinc finger protein 429
115313	0.7258	0.0324781	2.36	-3.45389	1.05	LRRC1	leucine rich repeat containing 1
200187	0.7258	0.0325401	2.36	-3.4541	0.873	VPS54	VPS54, GARP complex subunit
184417	0.7232	0.0321053	-2.37	-3.45413	-1.17
195215	0.7227	0.0315884	-2.38	-3.45416	-1.36	SLC38A5	solute carrier family 38 member 5
216328	0.7232	0.032129	2.37	-3.45478	1.35
189217	0.7232	0.0316811	-2.38	-3.45612	-1.18
180819	0.7232	0.0319424	-2.37	-3.45625	-1.6	PLXNC1	plexin C1
111335	0.7223	0.0315151	2.38	-3.45757	0.797
141723	0.7232	0.0318727	2.37	-3.45799	1.39
216137	0.7223	0.0315236	-2.38	-3.45808	-0.609
184288	0.72	0.030824	-2.39	-3.4599	-0.682	CALU	calumenin
105900	0.72	0.0307401	2.39	-3.46094	0.571	KRCC1	lysine rich coiled-coil 1
182363	0.72	0.0307225	-2.39	-3.46156	-0.612	COPE	coatomer protein complex subunit epsilon
110477	0.72	0.0309634	2.39	-3.46228	0.706	RFTN1	raftlin, lipid raft linker 1
205982	0.7262	0.0326216	-2.36	-3.46236	-1.15	TBC1D2	TBC1 domain family member 2
194952	0.7232	0.031995	-2.37	-3.46253	-1.21	DEFA6	defensin alpha 6
233207	0.7276	0.0327534	-2.36	-3.46449	-1.76
119533	0.7208	0.0311955	2.38	-3.46468	0.951
186170	0.7232	0.032211	-2.37	-3.46646	-1.19	STAR	steroidogenic acute regulatory protein
184848	0.7291	0.0334735	2.35	-3.46758	0.989	MPL	MPL proto-oncogene, thrombopoietin receptor
215764	0.7224	0.0315523	2.38	-3.46768	0.952	UVRAG	UV radiation resistance associated
205389	0.7291	0.0330114	2.36	-3.46822	0.797
116672	0.72	0.0310294	2.39	-3.46845	0.929	CRY2	cryptochrome circadian clock 2
218524	0.7241	0.0323108	2.37	-3.46892	1.14	PCDHGA11	protocadherin gamma subfamily A, 11
233892	0.7278	0.0328305	-2.36	-3.46965	-1.4
130122	0.7291	0.0335055	2.35	-3.47021	0.998	CTDSPL	CTD small phosphatase like
232393	0.7291	0.0335994	2.35	-3.47038	1.14
224311	0.7258	0.0324737	2.36	-3.47129	1.31
226659	0.7291	0.0333203	2.35	-3.47166	0.822	NFX1	nuclear transcription factor, X-box binding 1
186846	0.7258	0.0325025	2.36	-3.47207	1.26	GAS2	growth arrest specific 2
166197	0.7291	0.0334543	2.35	-3.47379	1.31	TC2N	tandem C2 domains, nuclear
167471	0.7262	0.0326141	-2.36	-3.47421	-1.16	SLC22A18AS	solute carrier family 22 member 18 antisense
105842	0.7232	0.031823	2.37	-3.47437	1.03
195562	0.7291	0.0336101	2.35	-3.47556	0.906	DHFR	dihydrofolate reductase
198852	0.7291	0.0338161	2.34	-3.47694	1.63	ATP7B	ATPase copper transporting beta
189412	0.7232	0.0317828	2.38	-3.47727	0.77	ALDH9A1	aldehyde dehydrogenase 9 family member A1
210085	0.7232	0.0317885	2.38	-3.47743	0.591
113852	0.7232	0.0322449	2.37	-3.4777	0.654	ATG14	autophagy related 14
214264	0.7278	0.032806	-2.36	-3.47821	-0.781	HLA-DRB4	major histocompatibility complex, class II, DR beta 4
233420	0.7291	0.033096	2.35	-3.47963	1.26
236557	0.7291	0.033569	-2.35	-3.47993	-0.73
190303	0.7232	0.0322144	2.37	-3.48059	0.677
683020	0.7291	0.0332406	2.35	-3.48071	1.21
223134	0.7291	0.0329569	2.36	-3.48088	1.16
171513	0.7232	0.031814	-2.37	-3.48093	-0.912
155242	0.7263	0.0326519	2.36	-3.48113	0.77	POLR1E	RNA polymerase I subunit E
169909	0.7291	0.0331255	-2.35	-3.48164	-1.19
108400	0.7291	0.033524	-2.35	-3.48172	-1.15	SP140L	SP140 nuclear body protein like
172636	0.7231	0.0316267	-2.38	-3.48174	-0.976	RASSF2	Ras association domain family member 2
139679	0.7291	0.0341148	2.34	-3.48258	1.15	ZNF415	zinc finger protein 415
113252	0.7291	0.0332963	2.35	-3.48302	1.12
103279	0.7291	0.0339561	-2.34	-3.48304	-1.31
217084	0.7232	0.0321349	2.37	-3.48331	0.631	BCL2L13	BCL2 like 13
179857	0.7232	0.0322487	2.37	-3.48437	0.618
184699	0.7232	0.0317817	2.38	-3.48449	0.621	FH	fumarate hydratase
156267	0.7291	0.0334119	2.35	-3.48556	1.08	RGN	regucalcin
196695	0.7232	0.0320416	-2.37	-3.48642	-1.37	IER3	immediate early response 3
101798	0.7291	0.0332819	-2.35	-3.48681	-1.33	S100A9	S100 calcium binding protein A9
119336	0.7262	0.0326112	2.36	-3.48686	0.762
671771	0.7232	0.0317755	2.38	-3.48715	0.587	UPF3A	UPF3 regulator of nonsense transcripts homolog A (yeast)
162741	0.7291	0.0334244	-2.35	-3.48718	-0.732	EBPL	emopamil binding protein like
113038	0.7232	0.0319742	2.37	-3.48773	0.607	DOCK11	dedicator of cytokinesis 11
208110	0.7291	0.0342306	2.34	-3.48841	0.775	TAPT1	transmembrane anterior posterior transformation 1
208619	0.7291	0.0344445	2.33	-3.48866	1.04	BAG4	BCL2 associated athanogene 4
209677	0.7295	0.0345457	-2.33	-3.49004	-0.767	PGPEP1	pyroglutamyl-peptidase I
163503	0.7291	0.0336654	2.35	-3.49018	1.36	KRT74	keratin 74
229790	0.7291	0.0339332	2.34	-3.49029	1.16
371288	0.7291	0.0334265	2.35	-3.49078	1.13
136300	0.7291	0.0343257	2.34	-3.49096	0.853	TYW1	tRNA-yW synthesizing protein 1 homolog
126337	0.7291	0.0334623	-2.35	-3.4916	-1.39	ERMN	ermin
122525	0.7291	0.0330352	2.36	-3.49355	0.614	PGRMC1	progesterone receptor membrane component 1
131190	0.7291	0.0343509	-2.33	-3.49425	-1.64	LAT2	linker for activation of T-cells family member 2
213863	0.7254	0.0323892	2.37	-3.49481	1.34	ECHDC1	ethylmalonyl-CoA decarboxylase 1
106454	0.7232	0.0320356	2.37	-3.49534	0.836	PDZRN3	PDZ domain containing ring finger 3
157060	0.7291	0.0336739	2.35	-3.49534	1.38	SERTAD4	SERTA domain containing 4
235805	0.7232	0.0320935	2.37	-3.49575	0.771
159861	0.7312	0.0347294	-2.33	-3.49678	-2.04	ST14	suppression of tumorigenicity 14
118050	0.7295	0.0345687	2.33	-3.49681	0.991	ABHD15	abhydrolase domain containing 15
133788	0.7291	0.0338971	-2.34	-3.49765	-1.17	NPR3	natriuretic peptide receptor 3
155479	0.7291	0.0331055	2.35	-3.49778	0.679	RTN3	reticulon 3
190705	0.7291	0.0341977	2.34	-3.49799	1.2	PRR15L	proline rich 15 like
208239	0.7322	0.0348955	-2.33	-3.49804	-1.07	CRABP2	cellular retinoic acid binding protein 2
201134	0.7232	0.0321325	-2.37	-3.49829	-0.686	SNRPB	small nuclear ribonucleoprotein polypeptides B and B1
233641	0.7312	0.0347393	2.33	-3.49837	1.4
190681	0.7291	0.0340668	2.34	-3.49971	0.956
197543	0.7291	0.0340908	-2.34	-3.50057	-0.96	ZNF101	zinc finger protein 101
133365	0.7291	0.0344919	-2.33	-3.50075	-2.01	FFAR2	free fatty acid receptor 2
218424	0.7291	0.0339429	2.34	-3.50109	1.06
230364	0.7291	0.0340402	2.34	-3.50146	0.995
221799	0.7291	0.0340433	-2.34	-3.50284	-1.44
123056	0.7291	0.0342774	2.34	-3.50291	1.32
171103	0.7291	0.0341668	2.34	-3.50339	1.54	GALNT3	polypeptide N-acetylgalactosaminyltransferase 3
229320	0.7291	0.0341277	2.34	-3.5038	1.56
119801	0.7291	0.0341028	-2.34	-3.50407	-1.09
129575	0.7291	0.0331076	2.35	-3.50429	1.2	PPP1R12B	protein phosphatase 1 regulatory subunit 12B
192455	0.7291	0.0341699	2.34	-3.50444	1.02	KIF25	kinesin family member 25
114919	0.7326	0.034959	2.33	-3.5052	1.47	LRP2	LDL receptor related protein 2
178083	0.7291	0.0344899	2.33	-3.50572	0.963	PDE6H	phosphodiesterase 6H
212680	0.7258	0.0324752	-2.36	-3.50673	-0.749	TIMP2	TIMP metallopeptidase inhibitor 2
133316	0.7312	0.0346836	2.33	-3.5068	1.39	SLC25A27	solute carrier family 25 member 27
158708	0.7285	0.0328831	2.36	-3.5072	0.712	SLC25A38	solute carrier family 25 member 38
198709	0.7291	0.0338531	2.34	-3.50725	0.752	ACAD8	acyl-CoA dehydrogenase family member 8
235716	0.7291	0.0333955	2.35	-3.50731	0.67	KAT7	lysine acetyltransferase 7
203064	0.7291	0.034359	-2.33	-3.50793	-0.959	CHMP4B	charged multivesicular body protein 4B
199946	0.7275	0.0327261	2.36	-3.50957	0.61	N4BP2L2	NEDD4 binding protein 2 like 2
230482	0.7291	0.0344557	-2.33	-3.51048	-1.39	CEP170	centrosomal protein 170
217105	0.7327	0.0355351	-2.32	-3.51055	-0.966	CDK5	cyclin dependent kinase 5
182266	0.7291	0.0344801	2.33	-3.51079	1.23	KRT79	keratin 79
104627	0.7278	0.0327848	2.36	-3.51147	0.656	FAM204A	family with sequence similarity 204 member A
148374	0.7327	0.035091	2.32	-3.5119	0.988	MAP1LC3C	microtubule associated protein 1 light chain 3 gamma
142105	0.7327	0.035592	2.32	-3.51197	1.02	DPH1	diphthamide biosynthesis 1
191935	0.7291	0.0333455	2.35	-3.51198	0.931	MDFIC	MyoD family inhibitor domain containing
177080	0.7327	0.0355622	2.32	-3.51244	1.13	ADSSL1	adenylosuccinate synthase like 1
208473	0.7327	0.0353303	-2.32	-3.51297	-0.926
134095	0.7285	0.032902	-2.36	-3.51523	-1.12	SLCO2B1	solute carrier organic anion transporter family member 2B1
217758	0.7291	0.0335556	-2.35	-3.51607	-0.615	GRB2	growth factor receptor bound protein 2
143464	0.7291	0.032999	2.36	-3.51789	1.22
179018	0.7312	0.0347346	2.33	-3.51831	1.2	KAT6B	lysine acetyltransferase 6B
136927	0.7344	0.0358043	2.31	-3.51891	1.11	NOVA1	NOVA alternative splicing regulator 1
201146	0.7327	0.0352272	2.32	-3.5202	0.83	TTC21B	tetratricopeptide repeat domain 21B
170368	0.7327	0.0356254	2.32	-3.5205	1.26
716516	0.7326	0.0349816	2.33	-3.52057	1.07	C20orf203	chromosome 20 open reading frame 203
105532	0.7327	0.0351293	2.32	-3.52234	1.36
113787	0.7327	0.0352298	2.32	-3.52301	1.23
141131	0.7327	0.035124	2.32	-3.52339	0.934	PRB4	proline rich protein BstNI subfamily 4
152134	0.7291	0.0344646	-2.33	-3.52468	-0.596	PGGHG	protein-glucosylgalactosylhydroxylysine glucosidase
148997	0.7327	0.0350843	-2.32	-3.52491	-0.892	GPX7	glutathione peroxidase 7
100736	0.7384	0.0361787	2.31	-3.52535	1.1	PLCB4	phospholipase C beta 4
113190	0.7291	0.0342619	-2.34	-3.52536	-1.5	LILRB3	leukocyte immunoglobulin like receptor B3
109070	0.7327	0.0351762	-2.32	-3.5255	-1.2	ICAM1	intercellular adhesion molecule 1
611537	0.7327	0.0354988	2.32	-3.52575	1.56
222189	0.7327	0.0356344	2.32	-3.52659	0.996	SLFN5	schlafen family member 5
115764	0.7345	0.0358576	2.31	-3.52697	1.29	NELL1	neural EGFL like 1
197762	0.7327	0.0354685	2.32	-3.52725	1.2
215788	0.7291	0.0336021	2.35	-3.52727	0.572	CRYZL1	crystallin zeta like 1
233856	0.7327	0.0354034	2.32	-3.52793	1.13
171964	0.7327	0.0353784	-2.32	-3.52803	-1.04	UCN	urocortin
216900	0.7291	0.0342771	2.34	-3.52816	0.648	PTCD3	pentatricopeptide repeat domain 3
225150	0.7327	0.0353699	2.32	-3.52827	0.89
107132	0.7291	0.0339816	-2.34	-3.52887	-0.574	CLTA	clathrin light chain A
175173	0.7291	0.0339362	2.34	-3.52942	0.85
214798	0.7291	0.0334464	2.35	-3.52958	0.583	TATDN1	TatD DNase domain containing 1
190174	0.7322	0.0348787	-2.33	-3.52987	-0.671	MFNG	MFNG O-fucosylpeptide 3-beta-N-acetylglucosaminyltransferase
613362	0.7327	0.0355056	2.32	-3.53021	1.3
122394	0.7393	0.0364491	2.3	-3.53023	1.07	RAB23	RAB23, member RAS oncogene family
116476	0.734	0.0357413	2.31	-3.53051	1.11
128500	0.7339	0.0357142	-2.31	-3.53091	-0.806	SERF1B///SERF1A	small EDRK-rich factor 1B///small EDRK-rich factor 1A
156134	0.7291	0.0335196	-2.35	-3.53273	-0.702
162727	0.7393	0.0364411	-2.3	-3.5329	-1.2	CERCAM	cerebral endothelial cell adhesion molecule
156119	0.7291	0.0338731	-2.34	-3.53486	-0.642	PSMB10	proteasome subunit beta 10
215791	0.7393	0.0364234	2.3	-3.53491	0.857	ULK2	unc-51 like autophagy activating kinase 2
169105	0.7392	0.0363424	2.31	-3.53656	1.18
181482	0.7367	0.0360277	-2.31	-3.53783	-1.22
143874	0.7291	0.0344112	2.33	-3.53896	1.66	PLA2G16	phospholipase A2 group XVI
100636	0.7291	0.0342465	-2.34	-3.53941	-0.667
177981	0.7291	0.033836	-2.34	-3.54016	-0.679	GIMAP5	GTPase, IMAP family member 5
145045	0.7327	0.0354091	-2.32	-3.5404	-1.07	PREX1	phosphatidylinositol-3,4,5-trisphosphate dependent Rac exchange factor 1
165331	0.7372	0.0360763	2.31	-3.54075	1.1	DENND4A	DENN domain containing 4A
707472	0.7387	0.0362174	2.31	-3.54106	0.883
212610	0.7402	0.0365181	2.3	-3.54216	1.02	KLF14	Kruppel like factor 14
147135	0.7451	0.0371202	-2.29	-3.54305	-1.08	CENPU	centromere protein U
141903	0.7321	0.0348475	2.33	-3.54312	1.02	PCOLCE2	procollagen C-endopeptidase enhancer 2
173690	0.745	0.0370487	2.3	-3.54408	1.93	CLDND2	claudin domain containing 2
106094	0.7327	0.0356349	2.32	-3.54435	0.77	BAZ2B	bromodomain adjacent to zinc finger domain 2B
198486	0.7327	0.0353354	2.32	-3.54524	0.622
105197	0.7291	0.0341437	2.34	-3.54532	1.27	AGTR1	angiotensin II receptor type 1
106765	0.7392	0.0363394	2.31	-3.54534	1.11	OR52J3	olfactory receptor family 52 subfamily J member 3
129972	0.7291	0.0341037	2.34	-3.5461	0.905	PXMP2	peroxisomal membrane protein 2
176165	0.7451	0.0373881	2.29	-3.54818	1.17	ZNF202	zinc finger protein 202
165825	0.7291	0.0345049	2.33	-3.54836	0.81	OGT	O-linked N-acetylglucosamine (GlcNAc) transferase
206703	0.7291	0.0342993	-2.34	-3.54843	-0.704	C9orf16	chromosome 9 open reading frame 16
147635	0.7459	0.0375926	-2.29	-3.55086	-1.42
155485	0.7327	0.0353546	2.32	-3.55125	2.34	KCNIP2	potassium voltage-gated channel interacting protein 2
118996	0.7291	0.0345077	2.33	-3.55168	1.59	RDH5	retinol dehydrogenase 5
194621	0.7392	0.0362884	2.31	-3.5521	2.25	MAL2	mal, T-cell differentiation protein 2 (gene/pseudogene)
136287	0.7451	0.0370972	-2.29	-3.55327	-1.48	OSCAR	osteoclast associated, immunoglobulin-like receptor
217447	0.7451	0.0374746	2.29	-3.55415	0.918
107137	0.745	0.0369333	-2.3	-3.55581	-0.944	KCTD13	potassium channel tetramerization domain containing 13
214002	0.7327	0.0352003	2.32	-3.556	0.651	MRPL45	mitochondrial ribosomal protein L45
192558	0.745	0.0370287	-2.3	-3.5568	-1.44	TNFSF15	tumor necrosis factor superfamily member 15
168871	0.7451	0.037421	2.29	-3.5575	1.12	HLCS	holocarboxylase synthetase
174085	0.7466	0.0377318	-2.29	-3.5575	-1.38	MYO1G	myosin IG
134387	0.7324	0.034929	-2.33	-3.55783	-1.1	OLFML2B	olfactomedin like 2B
205794	0.7451	0.0372299	2.29	-3.5583	0.948	CEP152	centrosomal protein 152
196096	0.7466	0.0378561	2.28	-3.55834	1.18	KCNS3	potassium voltage-gated channel modifier subfamily S member 3
129035	0.7466	0.037871	-2.28	-3.55859	-1.16	MPZL2	myelin protein zero like 2
173291	0.7451	0.0374206	-2.29	-3.55914	-1.46	SBNO2	strawberry notch homolog 2
110933	0.7447	0.0368956	-2.3	-3.5592	-1	LOXL2	lysyl oxidase like 2
165844	0.7451	0.0371835	2.29	-3.55949	0.82	TAF8	TATA-box binding protein associated factor 8
174598	0.7451	0.0371918	-2.29	-3.56031	-1.47
192798	0.7321	0.0348488	2.33	-3.56033	0.559	SUCLG2	succinate-CoA ligase GDP-forming beta subunit
194026	0.7327	0.0355205	2.32	-3.56076	1.12	LURAP1L	leucine rich adaptor protein 1 like
197230	0.7466	0.0379904	2.28	-3.56162	1.98
185703	0.7451	0.0373442	2.29	-3.56215	1.19	GKN1	gastrokine 1
203758	0.7405	0.0365541	2.3	-3.56228	0.758	TCEB3	transcription elongation factor B subunit 3
144023	0.7451	0.0374456	2.29	-3.56234	1.62	RERGL	RERG like
103310	0.7467	0.0380431	2.28	-3.56256	1.34	DNER	delta/notch like EGF repeat containing
172273	0.747	0.0380806	-2.28	-3.56261	-0.828	VWA1	von Willebrand factor A domain containing 1
141053	0.7483	0.038242	-2.28	-3.56273	-0.98	MAGED4B	MAGE family member D4B
195988	0.7483	0.0381992	2.28	-3.56275	0.963
181397	0.7327	0.0354896	2.32	-3.56401	0.662	CALCOCO2	calcium binding and coiled-coil domain 2
175715	0.7321	0.0348489	-2.33	-3.56421	-0.584	SLC39A1	solute carrier family 39 member 1
121518	0.7327	0.0351649	-2.32	-3.56473	-0.675	USB1	U6 snRNA biogenesis phosphodiesterase 1
231579	0.7451	0.0374388	2.29	-3.56483	1.02
453655	0.7483	0.0383719	2.28	-3.56584	0.863
191405	0.7483	0.0382741	2.28	-3.56587	2.29	UPK1B	uroplakin 1B
147557	0.7466	0.0379281	2.28	-3.56614	1.56	APOL4	apolipoprotein L4
114277	0.7327	0.0355617	-2.32	-3.56711	-0.898	HLA-DPA1	major histocompatibility complex, class II, DP alpha 1
110453	0.7466	0.0380054	-2.28	-3.56793	-1.73	IL4I1	interleukin 4 induced 1
221096	0.7466	0.0377259	-2.29	-3.5684	-1.36	COL22A1	collagen type XXII alpha 1 chain
108930	0.7466	0.0377692	2.29	-3.56866	1.02	ZNF169	zinc finger protein 169
101589	0.7488	0.0384719	2.28	-3.56973	0.979	ZNF141	zinc finger protein 141
158219	0.7327	0.0352214	2.32	-3.57003	1.12	C2CD2	C2 calcium dependent domain containing 2
218326	0.7466	0.037829	2.28	-3.57038	1.03	GPR142	G protein-coupled receptor 142
215425	0.7415	0.0367086	2.3	-3.57096	0.804	PRDX6	peroxiredoxin 6
167013	0.7489	0.0386373	-2.27	-3.57122	-1.09	ZWINT	ZW10 interacting kinetochore protein
173434	0.7466	0.0379017	-2.28	-3.57272	-1.22	ALDOB	aldolase, fructose-bisphosphate B
131485	0.7466	0.0378401	-2.28	-3.57274	-0.701
268714	0.7489	0.0386272	2.27	-3.57321	0.997
699594	0.7367	0.0360295	-2.31	-3.57505	-0.827
167403	0.7483	0.0383471	2.28	-3.57523	1.17	SYN2	synapsin II
116372	0.7483	0.0382887	2.28	-3.57528	0.889	PLEKHA7	pleckstrin homology domain containing A7
226020	0.747	0.0381001	2.28	-3.57643	0.954
181098	0.7344	0.0358037	2.31	-3.57806	1.02	HIBCH	3-hydroxyisobutyryl-CoA hydrolase
166248	0.7499	0.0388012	2.27	-3.57812	1.07	AR	androgen receptor
110672	0.7483	0.0382519	2.28	-3.57866	1.09
210297	0.7379	0.0361346	2.31	-3.57956	0.642	LYPLAL1	lysophospholipase like 1
148741	0.7483	0.0383512	-2.28	-3.57978	-0.951	DNASE1L2	deoxyribonuclease 1 like 2
192493	0.7451	0.0375306	2.29	-3.58022	0.667	WDSUB1	WD repeat, sterile alpha motif and U-box domain containing 1
166782	0.7499	0.038841	2.27	-3.58057	1.21	SCN9A	sodium voltage-gated channel alpha subunit 9
183365	0.7488	0.0384573	2.28	-3.58107	1.18
164432	0.7392	0.036355	2.31	-3.5824	0.669	SDHAP1	succinate dehydrogenase complex flavoprotein subunit A pseudogene 1
104504	0.7345	0.0358402	-2.31	-3.58288	-1.53	SERPINA1	serpin family A member 1
124726	0.7546	0.0393425	-2.26	-3.58291	-1.06
107308	0.7488	0.0385415	2.27	-3.58355	1.09
481668	0.7488	0.0385775	-2.27	-3.58416	-1.12
173381	0.7367	0.0360195	-2.31	-3.58467	-0.62	UNC119	unc-119 lipid binding chaperone
226722	0.753	0.039139	-2.27	-3.58528	-1.16
134746	0.7489	0.0386763	-2.27	-3.58544	-1.38	PTH	parathyroid hormone
195457	0.7546	0.0395114	-2.26	-3.58579	-1.72	ADGRE1	adhesion G protein-coupled receptor E1
139645	0.7466	0.0380152	2.28	-3.58762	0.829	PDZK1	PDZ domain containing 1
207500	0.753	0.0391234	-2.27	-3.5886	-1.09	SH2D3C	SH2 domain containing 3C
151139	0.7546	0.0396732	2.26	-3.589	1.22	UBIAD1	UbiA prenyltransferase domain containing 1
123246	0.7546	0.0396158	2.26	-3.589	5.79	RPS4Y1	ribosomal protein S4, Y-linked 1
229491	0.7546	0.0397604	2.26	-3.5907	0.988
197061	0.7415	0.0366848	-2.3	-3.59142	-0.756	CASP4	caspase 4
170767	0.7546	0.0394289	-2.26	-3.592	-1.13	POLD1	DAN polymerase delta 1, catalytic subunit
142162	0.753	0.0391003	2.27	-3.59229	1.22
181785	0.753	0.0391264	2.27	-3.5933	1.24	ACHE	acetylcholinesterase (Cartwright blood group)
228018	0.7451	0.0372281	-2.29	-3.59357	-0.952
223108	0.7531	0.0391939	-2.27	-3.59458	-1.07	NRG1	neuregulin 1
170312	0.7552	0.0400172	-2.26	-3.59476	-1.48
185207	0.7552	0.0399581	-2.26	-3.59497	-1.66	NOD2	nucleotide binding oligomerization domain containing 2
113124	0.7546	0.0394114	2.26	-3.59508	0.837	TARSL2	threonyl-tRNA synthetase like 2
228232	0.7552	0.0400423	2.25	-3.59521	1.1
129530	0.745	0.0370206	-2.3	-3.5976	-0.726	HSPA5	heat shock protein family A (Hsp70) member 5
212067	0.7392	0.0363372	-2.31	-3.59788	-0.618
219147	0.7415	0.036663	-2.3	-3.59823	-0.607	STAT3	signal transducer and activator of transcription 3
411843	0.7546	0.0394657	-2.26	-3.59865	-1.3
113428	0.7556	0.0402238	-2.25	-3.59881	-1.56	UBD	ubiquitin D
194052	0.7393	0.0363882	2.3	-3.59985	0.529
228059	0.7546	0.0397666	-2.26	-3.60018	-0.987
177443	0.7556	0.0402138	2.25	-3.60057	1.15
231777	0.7546	0.0396436	2.26	-3.60116	1.22
466281	0.7546	0.0396438	2.26	-3.60157	1.3
163450	0.7415	0.0367173	2.3	-3.60158	0.585
206580	0.7415	0.0367161	-2.3	-3.60166	-0.699	PSMB8	proteasome subunit beta 8
137888	0.7546	0.0396538	2.26	-3.60201	1.04	SLC32A1	solute carrier family 32 member 1
127758	0.7552	0.0400577	2.25	-3.60298	1.36
121150	0.7451	0.0373756	-2.29	-3.60302	-0.716	FKBP14	FK506 binding protein 14
104615	0.7552	0.0399747	-2.26	-3.60304	-1.78	PIK3AP1	phosphoinositide-3-kinase adaptor protein 1
115888	0.7556	0.0404707	2.25	-3.60328	0.994	PEX1	peroxisomal biogenesis factor 1
107656	0.7556	0.0403803	2.25	-3.6054	0.771	TTC33	tetratricopeptide repeat domain 33
154022	0.7556	0.040548	-2.25	-3.60598	-0.997	FAM167B	family with sequence similarity 167 member B
141195	0.7556	0.0404885	2.25	-3.60621	1.28
231827	0.7552	0.0399632	-2.26	-3.60699	-0.954
208689	0.7556	0.0406609	-2.25	-3.6071	-0.812	NACC2	NACC family member 2
192373	0.7556	0.0403733	2.25	-3.60779	0.972	S100A2	S100 calcium binding protein A2
206077	0.7556	0.0407263	2.25	-3.60819	0.91	CACNB1	calcium voltage-gated channel auxiliary subunit beta 1
217824	0.7451	0.0373659	2.29	-3.6086	1.12	NFIA	nuclear factor I A
220708	0.745	0.0369837	-2.3	-3.60872	-0.67	FAM129A	family with sequence similarity 129 member A
140258	0.7556	0.0406771	-2.25	-3.60912	-1.12	FCN3	ficolin 3
205133	0.7451	0.0371359	2.29	-3.60947	0.872
218083	0.7552	0.0400397	-2.25	-3.61038	-0.814	MAFG	MAF bZIP transcription factor G
113482	0.7556	0.0403873	2.25	-3.61064	0.969	ABCG4	ATP binding cassette subfamily G member 4
187491	0.7499	0.0387746	2.27	-3.61131	0.634
160510	0.7451	0.037515	-2.29	-3.61172	-0.715	TCN2	transcobalamin 2
104610	0.7556	0.0405642	2.25	-3.61176	1.3	PYGM	phosphorylase, glycogen, muscle
234522	0.7556	0.0402663	2.25	-3.61214	1.01
149431	0.745	0.0369653	2.3	-3.61235	0.634	FOXJ3	forkhead box J3
175735	0.7556	0.0410845	2.24	-3.61353	1.58	TTLL7	tubulin tyrosine ligase like 7
125597	0.7451	0.0374959	-2.29	-3.61359	-0.704	VKORC1	vitamin K epoxide reductase complex subunit 1
186929	0.7556	0.0410822	2.24	-3.61467	1.88	HEY2	hes related family bHLH transcription factor with YRPW motif 2
216520	0.7451	0.0374465	2.29	-3.61487	0.655	FOSL1	FOS like 1, AP-1 transcription factor subunit
233203	0.7556	0.040523	-2.25	-3.61514	-1.31
168105	0.7556	0.041051	2.24	-3.61543	0.825
161943	0.7566	0.0412146	2.24	-3.61578	1.89
189490	0.7556	0.0410393	2.24	-3.61633	1.46	NR3C2	nuclear receptor subfamily 3 group C member 2
162222	0.7556	0.0405898	-2.25	-3.61661	-1.04	HELZ2	helicase with zinc finger 2
120574	0.7499	0.0388266	-2.27	-3.61681	-1.03	LAIR1	leukocyte associated immunoglobulin like receptor 1
155682	0.7556	0.0407649	-2.25	-3.61837	-0.851	DENND1C	DENN domain containing 1C
229308	0.7451	0.0372618	-2.29	-3.61858	-0.628
126205	0.7556	0.040984	-2.24	-3.6186	-1.25	CABYR	calcium binding tyrosine phosphorylation regulated
226803	0.746	0.0376195	2.29	-3.61912	0.782	NIPSNAP3A	nipsnap homolog 3A
182100	0.7466	0.0377491	2.29	-3.61918	1.98	GPD1	glycerol-3-phosphate dehydrogenase 1
125681	0.7556	0.0407661	2.25	-3.61933	0.967
100925	0.7556	0.0408619	2.24	-3.61938	1.2
205836	0.7577	0.0414373	-2.24	-3.61966	-1.47	NFE2	nuclear factor, erythroid 2
174568	0.7577	0.0414068	2.24	-3.62014	0.906	SLC51A	solute carrier family 51 alpha subunit
143526	0.7556	0.040859	-2.24	-3.62086	-0.952
158085	0.753	0.0391235	2.27	-3.62135	1.46
236117	0.7489	0.0386737	-2.27	-3.62138	-0.84
170327	0.7546	0.0393322	2.26	-3.62139	0.602	APMAP	adipocyte plasma membrane associated protein
134436	0.7556	0.040882	-2.24	-3.62149	-1.16	S1PR3	sphingosine-1-phosphate receptor 3
234339	0.7466	0.0379965	2.28	-3.62155	0.754
494844	0.7556	0.0409754	2.24	-3.62288	0.821
309443	0.7579	0.0415223	-2.24	-3.62325	-1.05
164835	0.7579	0.0415774	2.24	-3.62437	1.82	CA2	carbonic anhydrase 2
147282	0.7466	0.0379124	-2.28	-3.62513	-0.868	PNP	purine nucleoside phosphorylase
168091	0.7499	0.0387583	2.27	-3.62614	1.29	ORMDL3	ORMDL sphingolipid biosynthesis regulator 3
235980	0.7585	0.0417874	2.23	-3.6267	1.14
148500	0.7488	0.0385053	2.28	-3.62743	0.727	BRD8	bromodomain containing 8
220638	0.7466	0.0376822	2.29	-3.62772	0.589	KCTD9	potassium channel tetramerization domain containing 9
203137	0.7556	0.0409644	-2.24	-3.62853	-0.69	MAP1S	microtubule associated protein 1S
232556	0.7556	0.0402052	2.25	-3.62889	0.809
217271	0.7579	0.0415875	-2.23	-3.62914	-1.33	CMIP	c-Maf inducing protein
703360	0.7579	0.0415774	2.24	-3.62954	0.893
162483	0.7488	0.0385379	-2.27	-3.62975	-0.699
173333	0.7577	0.0414054	2.24	-3.62988	1.22	TMEM145	transmembrane protein 145
194067	0.7585	0.0417766	-2.23	-3.63212	-1.3	PCBP3	poly(rC) binding protein 3
106264	0.7585	0.0418695	2.23	-3.63454	1.44	AGAP11	ArfGAP with GTPase domain, ankyrin repeat and PH domain 11
164074	0.7483	0.0383597	-2.28	-3.63459	-0.622	IDO1	indoleamine 2,3-dioxygenase 1
217046	0.7552	0.0399595	2.26	-3.63513	0.663	ARHGAP12	Rho GTPase activating protein 12
130410	0.7583	0.0417167	2.23	-3.63682	0.69	HMGN5	high mobility group nucleosome binding domain 5
180617	0.7633	0.0424883	-2.22	-3.6373	-1.09	PTCH1	patched 1
131016	0.7585	0.0418746	-2.23	-3.63732	-1.21
100410	0.7535	0.0392344	2.27	-3.63755	0.775
182017	0.7633	0.042532	-2.22	-3.63859	-1.13	P3H4	prolyl 3-hydroxylase family member 4 (non-enzymatic)
127863	0.7633	0.0424131	-2.22	-3.63875	-1.11
114895	0.7552	0.0400209	-2.26	-3.63957	-0.729	UCK2	uridine-cytidine kinase 2
236217	0.7546	0.0394994	2.26	-3.63964	1.22
190831	0.7488	0.0385809	2.27	-3.64019	0.881	VKORC1L1	vitamin K epoxide reductase complex subunit 1 like 1
195641	0.7606	0.042164	2.23	-3.64192	1.1
102126	0.7647	0.0427412	2.22	-3.64234	1.26	CMYA5	cardiomyopathy associated 5
116049	0.7647	0.0428101	2.22	-3.64257	0.958	PARD3	par-3 family cell polarity regulator
229605	0.7577	0.0413691	-2.24	-3.64267	-0.882
144399	0.7546	0.039646	2.26	-3.64364	1.66	PLA2G16	phospholipase A2 group XVI
111931	0.7488	0.0384241	2.28	-3.64405	0.623	SLTM	SAFB like transcription modulator
168271	0.7631	0.0423815	2.22	-3.64449	1.38	KLHL1	kelch like family member 1
216889	0.7531	0.0391798	2.27	-3.64468	0.617	HMGB2	high mobility group box 2
185583	0.7556	0.040978	-2.24	-3.64514	-0.855	SUSD1	sushi domain containing 1
177738	0.7647	0.0428182	2.22	-3.6469	0.897	GPATCH8	G-patch domain containing 8
182480	0.7661	0.0431115	2.22	-3.64691	0.985	PTCD2	pentatricopeptide repeat domain 2
110512	0.7661	0.0429813	2.22	-3.64729	0.953	ACAD11	acyl-CoA dehydrogenase family member 11
114474	0.7585	0.0418605	-2.23	-3.64737	-1.05	HEPH	hephaestin
213498	0.7661	0.0431113	2.22	-3.6474	0.808
182997	0.7546	0.0397725	2.26	-3.64915	0.843	TOMM70	translocase of outer mitochondrial membrane 70
178077	0.7647	0.0427561	2.22	-3.6493	1.3	NAP1L2	nucleosome assembly protein 1 like 2
221217	0.7661	0.0431325	2.22	-3.65103	0.952
248349	0.7647	0.0427749	2.22	-3.65126	1.09
151837	0.7667	0.0433271	2.21	-3.65141	0.85
192835	0.7546	0.0395349	2.26	-3.65145	0.802	RRN3	RRN3 homolog, RNA polymerase I transcription factor
114188	0.7546	0.0394199	2.26	-3.65164	1.92	S100B	S100 calcium binding protein B
162617	0.7546	0.0397416	2.26	-3.6521	0.807	RPL6	ribosomal protein L6
145818	0.753	0.039052	-2.27	-3.65272	-0.654	TOMM40	translocase of outer mitochondrial membrane 40
10460534	0.7661	0.043052	-2.22	-3.65308	-1.32
104196	0.7556	0.0408106	-2.24	-3.65383	-0.742	PSME2	proteasome activator subunit 2
231703	0.7661	0.043	-2.22	-3.65423	-1.38
122135	0.7556	0.0411131	2.24	-3.65462	1.76	PLIN1	perilipin 1
204606	0.7684	0.0434703	2.21	-3.65472	1.21	ACTR3B	ARP3 actin related protein 3 homolog B
150031	0.7661	0.0430667	-2.22	-3.65488	-1.19	ITGAL	integrin subunit alpha L
113704	0.7661	0.0430917	2.22	-3.65511	1.11
176402	0.7552	0.0399664	-2.26	-3.65526	-0.811	HNRNPAB	heterogeneous nuclear ribonucleoprotein A/B
223671	0.7661	0.0431832	-2.22	-3.65709	-1.17
142408	0.7633	0.0425124	2.22	-3.65719	0.908
416527	0.7664	0.043265	2.21	-3.65871	0.933
217932	0.7661	0.0429675	2.22	-3.66072	0.927	SON	SON DNA binding protein
631836	0.7685	0.0435682	-2.21	-3.6608	-1.49
189914	0.7695	0.0439306	-2.21	-3.66084	-1.69
192638	0.7556	0.0407717	2.25	-3.66243	0.771	USP13	ubiquitin specific peptidase 13 (isopeptidase T-3)
190751	0.7627	0.0423377	2.23	-3.66245	0.79	DCUN1D4	defective in cullin neddylation 1 domain containing 4
211291	0.7546	0.0394255	-2.26	-3.66246	-0.788	LTBR	lymphotoxin beta receptor
698638	0.7685	0.0435357	-2.21	-3.66249	-1.1
227109	0.769	0.0437797	2.21	-3.66329	1.53	EYA1	EYA transcriptional coactivator and phosphatase 1
236602	0.769	0.0438163	2.21	-3.6637	1.09
112781	0.7697	0.0440507	2.2	-3.66404	1.04	KCTD8	potassium channel tetramerization domain containing 8
205406	0.7697	0.0440857	-2.2	-3.66424	-2.08	OSM	oncostatin M
167298	0.7546	0.0397476	2.26	-3.66494	0.751	F8	coagulation factor VIII
130624	0.769	0.043719	-2.21	-3.66514	-1.13	SPC25	SPC25, NDC80 kinetochore complex component
114097	0.7698	0.0441359	-2.2	-3.66546	-0.986	CLP1	cleavage and polyadenylation factor I subunit 1
129276	0.7556	0.0403668	-2.25	-3.66596	-2.24
166305	0.7556	0.0411083	-2.24	-3.66623	-0.621	ARPC2	actin related protein 2/3 complex subunit 2
199423	0.769	0.0438501	2.21	-3.66716	1.02	RAPGEFL1	Rap guanine nucleotide exchange factor like 1
139901	0.7556	0.0404937	2.25	-3.66777	0.72	MORC4	MORC family CW-type zinc finger 4
156577	0.7697	0.0440776	-2.2	-3.66797	-1.44	ALPK2	alpha kinase 2
223097	0.7624	0.0422938	2.23	-3.66934	0.873	SAV1	salvador family WW domain containing protein 1
132759	0.769	0.0436205	2.21	-3.67014	1.29
214404	0.769	0.0436491	-2.21	-3.67023	-1.43
122515	0.7697	0.0440155	2.2	-3.67041	1.27	BDH1	3-hydroxybutyrate dehydrogenase, type 1
219799	0.7701	0.0441781	-2.2	-3.67045	-1.72
695540	0.772	0.044583	2.2	-3.67101	1.07
191645	0.7705	0.0442699	2.2	-3.67107	1.09
229186	0.7546	0.0398003	-2.26	-3.67123	-0.619
211100	0.7556	0.0409666	2.24	-3.6725	1.03	CAT	catalase
167986	0.7556	0.0408316	2.24	-3.67263	0.759	LDHB	lactate dehydrogenase B
154286	0.772	0.0445418	2.2	-3.67282	2.63	FASN	fatty acid synthase
118915	0.7556	0.0402612	-2.25	-3.67585	-0.562	NUBP1	nucleotide binding protein 1
196397	0.772	0.0444867	2.2	-3.67599	1.06	RNF32	ring finger protein 32
169395	0.7583	0.0417222	2.23	-3.67608	0.778	OXR1	oxidation resistance 1
179110	0.7679	0.0434203	-2.21	-3.67623	-0.92	RCC1	regulator of chromosome condensation 1
125057	0.772	0.0449676	2.19	-3.67687	2.24	KLK5	kallikrein related peptidase 5
147826	0.772	0.0449983	2.19	-3.67725	1.96	FGF9	fibroblast growth factor 9
205172	0.772	0.0445462	-2.2	-3.67748	-1.13	CREB3L3	cAMP responsive element binding protein 3 like 3
114516	0.772	0.0447392	2.2	-3.67754	1.31
152087	0.772	0.0449707	2.19	-3.67758	1.32	TFR2	transferrin receptor 2
107157	0.7556	0.0402393	2.25	-3.67819	0.631
198324	0.772	0.0450557	2.19	-3.67869	1.53
134286	0.772	0.0451092	-2.19	-3.67891	-1.85	RRM2	ribonucleotide reductase regulatory subunit M2
190614	0.7556	0.0402999	2.25	-3.67943	0.843	RBPMS	RNA binding protein with multiple splicing
235005	0.7556	0.0402975	2.25	-3.68012	1.02
132506	0.7577	0.0413493	-2.24	-3.68102	-0.632	CAPZB	capping actin protein of muscle Z-line beta subunit
192594	0.7586	0.0419609	-2.23	-3.682	-0.799	LOX	lysyl oxidase
109859	0.772	0.0453656	2.19	-3.6826	0.838	AK8	adenylate kinase 8
169571	0.772	0.0450434	-2.19	-3.68365	-1.7	CCNB2	cyclin B2
223345	0.772	0.0454204	2.19	-3.68474	1.05	DAAM1	dishevelled associated activator of morphogenesis 1
138307	0.772	0.0452739	2.19	-3.68481	1.18	SPRED2	sprouty related EVH1 domain containing 2
157636	0.772	0.0452546	2.19	-3.68487	1.17	SLC35F3	solute carrier family 35 member F3
118478	0.7685	0.0435348	2.21	-3.68539	0.987	SLC25A33	solute carrier family 25 member 33
104079	0.772	0.0454562	-2.19	-3.68561	-0.934	DPH2	DPH2 homolog
183403	0.7719	0.0444205	2.2	-3.68576	1.13	IRS1	insulin receptor substrate 1
199170	0.7579	0.0416296	-2.23	-3.6859	-0.752	OSTC	oligosaccharyltransferase complex non-catalytic subunit
223624	0.772	0.0452596	2.19	-3.68707	1.33	LRRC1	leucine rich repeat containing 1
204101	0.76	0.0420951	2.23	-3.68727	0.661	USPL1	ubiquitin specific peptidase like 1
235194	0.772	0.0452421	2.19	-3.68729	1.04
232120	0.772	0.0454335	2.19	-3.68729	1.19	OLFML2A	olfactomedin like 2A
223129	0.772	0.0452378	-2.19	-3.68744	-1.18
109165	0.7556	0.0406363	2.25	-3.68818	0.704	BNIP3	BCL2 interacting protein 3
187478	0.7723	0.0456765	2.19	-3.68934	1.25
124168	0.7723	0.045793	2.18	-3.68943	1.43
161477	0.772	0.0446919	-2.2	-3.68946	-1.44	SCRG1	stimulator of chondrogenesis 1
224346	0.7723	0.04586	2.18	-3.6897	0.952
219920	0.7586	0.0419547	2.23	-3.69019	0.675	ZNF658	zinc finger protein 658
108443	0.7723	0.0459848	2.18	-3.69189	1.43
217202	0.7723	0.0460172	2.18	-3.69214	1.39
211045	0.7579	0.0416291	2.23	-3.69214	1.14	FAM89A	family with sequence similarity 89 member A
200743	0.7556	0.0407788	-2.25	-3.69225	-0.618	FAM96A	family with sequence similarity 96 member A
179460	0.7556	0.0409467	2.24	-3.69512	0.814	ISOC1	isochorismatase domain containing 1
139282	0.7723	0.0457968	2.18	-3.69515	1.14	GAP43	growth associated protein 43
127770	0.769	0.0438497	2.21	-3.69523	0.717	TIRAP	TIR domain containing adaptor protein
228290	0.7723	0.0458218	2.18	-3.69569	1.28
102125	0.7577	0.0414195	-2.24	-3.69639	-0.634	DNTTIP1	deoxynucleotidyltransferase terminal interacting protein 1
121741	0.772	0.0450081	2.19	-3.69723	1.21	USP6	ubiquitin specific peptidase 6
130858	0.7726	0.0460786	2.18	-3.69786	0.937	ZNF574	zinc finger protein 574
106376	0.7556	0.0410805	2.24	-3.69797	0.759	NOTCH2NL	notch 2 N-terminal like
215889	0.7723	0.0459895	2.18	-3.69812	1.07
189055	0.7727	0.0464304	2.18	-3.69835	1.12	AKAP3	A-kinase anchoring protein 3
193617	0.7723	0.045617	-2.19	-3.69853	-1.07	NPVF	neuropeptide VF precursor
156018	0.7562	0.0411707	2.24	-3.69963	0.79	CCNG1	cyclin G1
205339	0.7727	0.0463633	-2.18	-3.69996	-1.36	CXorf21	chromosome X open reading frame 21
235846	0.7577	0.0413245	2.24	-3.70033	0.606	NFAM1	NFAT activating protein with ITAM motif 1
162248	0.7579	0.0415882	2.23	-3.70067	1.11	ALDH1A1	aldehyde dehydrogenase 1 family member A1
235507	0.7728	0.0466203	2.17	-3.701	0.846
141772	0.7727	0.0462855	2.18	-3.70187	1.08
175604	0.7727	0.0463802	-2.18	-3.70218	-1.21	A4GALT	alpha 1,4-galactosyltransferase
205804	0.7721	0.0455843	2.19	-3.70229	0.755	ZNF254	zinc finger protein 254
194563	0.7577	0.0414611	2.24	-3.70478	0.557	CAST	calpastatin
144351	0.758	0.0416599	-2.23	-3.70575	-0.776	MARVELD1	MARVEL domain containing 1
130794	0.774	0.0469639	2.17	-3.70594	1.18	KATNAL2	katanin catalytic subunit A1 like 2
191355	0.7586	0.0419703	-2.23	-3.70653	-0.662	PLEKHB2	pleckstrin homology domain containing B2
145041	0.7588	0.0420022	-2.23	-3.70698	-0.967	GBP1	guanylate binding protein 1
128616	0.7728	0.0466841	-2.17	-3.70776	-1.06
166193	0.7728	0.0467235	2.17	-3.70826	1.19	FOXP2	forkhead box P2
101641	0.7727	0.0462275	2.18	-3.70897	0.72	ATG5	autophagy related 5
159653	0.7661	0.0429672	2.22	-3.70928	0.611	NDUFAF5	NADH:ubiquinone oxidoreductase complex assembly factor 5
186815	0.7728	0.046823	2.17	-3.70943	1.16	CFHR4	complement factor H related 4
212854	0.7748	0.0471376	2.17	-3.70953	0.871	RAB3IP	RAB3A interacting protein
136723	0.7748	0.0472009	2.17	-3.70969	1.04	PCSK4	proprotein convertase subtilisin/kexin type 4
223273	0.772	0.0444582	2.2	-3.71067	0.914	ARMC7	armadillo repeat containing 7
132288	0.7727	0.0462241	2.18	-3.71085	0.879	SLC20A2	solute carrier family 20 member 2
158230	0.7748	0.0471185	2.17	-3.71094	1.19	ARHGAP6	Rho GTPase activating protein 6
195916	0.769	0.0436781	-2.21	-3.71148	-1.44	LILRA2	leukocyte immunoglobulin like receptor A2
193661	0.772	0.0453393	2.19	-3.71161	0.659	E2F6	E2F transcription factor 6
193986	0.7768	0.0474682	-2.17	-3.71325	-1.36	STRA6	stimulated by retinoic acid 6
545513	0.7728	0.0466408	2.17	-3.71331	1.07	IGFL1	IGF like family member 1
214556	0.7585	0.041859	-2.23	-3.71334	-0.494	CBR1	carbonyl reductase 1
125592	0.772	0.0455548	2.19	-3.7138	0.909	NFX1	nuclear transcription factor, X-box binding 1
147930	0.7667	0.0433196	2.21	-3.71436	0.692	MKNK2	MAP kinase interacting serine/threonine kinase 2
205686	0.7586	0.0419196	-2.23	-3.71455	-0.596	FIBP	FGF1 intracellular binding protein
151787	0.7748	0.0472147	2.17	-3.71468	1.22
175573	0.7606	0.0421737	-2.23	-3.71472	-1.56	APOC1	apolipoprotein C1
209401	0.7728	0.046732	2.17	-3.71494	1.05	UTS2B	urotensin 2B
151575	0.7768	0.047426	2.17	-3.71575	1.25	AFAP1L1	actin filament associated protein 1 like 1
147928	0.772	0.0450938	2.19	-3.71722	0.871	GDPD5	glycerophosphodiester phosphodiesterase domain containing 5
116212	0.772	0.0447215	-2.2	-3.71743	-0.729	NPC2	NPC intracellular cholesterol transporter 2
127737	0.7633	0.0424735	-2.22	-3.71748	-0.851	GSTO1	glutathione S-transferase omega 1
200703	0.7768	0.0474097	2.17	-3.71766	1.26	PYDC1	pyrin domain containing 1
210872	0.7645	0.0426264	2.22	-3.71786	0.724	CPNE3	copine 3
201628	0.7661	0.0431892	-2.21	-3.71836	-0.859
114335	0.7727	0.0464416	2.18	-3.71948	1.42	EFHD1	EF-hand domain family member D1
160984	0.7773	0.0475338	2.16	-3.71953	1
104350	0.772	0.0455351	-2.19	-3.72083	-0.819
138185	0.7645	0.0426445	2.22	-3.72083	0.667	PCK2	phosphoenolpyruvate carboxykinase 2, mitochondrial
318756	0.7773	0.0476795	-2.16	-3.72157	-1.01	FLJ38773	uncharacterized protein FLJ38773
148630	0.7727	0.0463191	2.18	-3.72234	1.23	AGT	angiotensinogen
702865	0.7773	0.0477504	2.16	-3.72248	1.05
549664	0.7661	0.043198	2.21	-3.72287	1.73	HEPACAM	hepatic and glial cell adhesion molecule
101680	0.7803	0.0481176	-2.16	-3.72332	-1.18	FKBP1A	FK506 binding protein 1A
127226	0.7796	0.0479904	2.16	-3.72342	1.16
198762	0.7728	0.0465589	-2.18	-3.72398	-1.02	CD1D	CD1d molecule
108625	0.7793	0.0479268	2.16	-3.7244	1.21
210715	0.769	0.0438565	2.21	-3.72459	1.49	ISL1	ISL LIM homeobox 1
127212	0.772	0.0455501	2.19	-3.72477	0.825
219473	0.7803	0.0481007	2.16	-3.7248	1.22	SCAI	suppressor of cancer cell invasion
126008	0.7633	0.0424918	2.22	-3.72488	0.609	CCNH	cyclin H
197326	0.7804	0.0482815	2.16	-3.72488	1.26	ARL4D	ADP ribosylation factor like GTPase 4D
226514	0.7804	0.0483992	2.15	-3.7265	1.15
106854	0.7803	0.048091	2.16	-3.72709	0.976
154415	0.772	0.0454214	-2.19	-3.72777	-1.31
152070	0.7773	0.0476427	2.16	-3.7281	0.969	ADGRG2	adhesion G protein-coupled receptor G2
226439	0.7728	0.0468214	2.17	-3.72825	0.883	PPARA	peroxisome proliferator activated receptor alpha
111503	0.7728	0.0467085	2.17	-3.72836	0.728	PAX9	paired box 9
195584	0.7647	0.0427748	2.22	-3.7289	0.622	SMR3A	submaxillary gland androgen regulated protein 3A
165703	0.7804	0.0483203	2.16	-3.72913	1.14
198419	0.7647	0.0427181	2.22	-3.72971	0.622	DRG1	developmentally regulated GTP binding protein 1
116981	0.7804	0.0483162	-2.16	-3.72989	-1.37
230032	0.7804	0.0483735	2.15	-3.73082	1.02
121757	0.7804	0.0483847	2.15	-3.73117	0.913
221630	0.7818	0.0487474	-2.15	-3.732	-1.06	FERD3L	Fer3-like bHLH transcription factor
199968	0.7815	0.0485525	-2.15	-3.73281	-0.991	LGI2	leucine rich repeat LGI family member 2
169629	0.7818	0.0487275	-2.15	-3.73282	-1.41	TEKT3	tektin 3
224158	0.772	0.0452796	2.19	-3.73296	0.749
497764	0.7815	0.0485525	-2.15	-3.73302	-1.45
115402	0.7819	0.0488264	-2.15	-3.73358	-1.51	MSC	musculin
154434	0.769	0.0438336	2.21	-3.73381	0.743	AMIGO2	adhesion molecule with Ig like domain 2
218510	0.7815	0.0486563	2.15	-3.73457	1.26
163568	0.7708	0.0443078	2.2	-3.73587	0.696	STAT5A	signal transducer and activator of transcription 5A
211865	0.7819	0.0488483	-2.15	-3.73607	-1.48
193596	0.7836	0.0490301	2.15	-3.73647	1.18	ARG2	arginase 2
102046	0.7664	0.0432641	2.21	-3.73682	0.62
131232	0.7847	0.0491574	2.15	-3.73735	0.824
114220	0.7723	0.0459823	2.18	-3.73739	0.909	BEST4	bestrophin 4
182294	0.7773	0.0477553	2.16	-3.7382	0.919	CACNA1C	calcium voltage-gated channel subunit alpha1 C
119192	0.7685	0.0435444	2.21	-3.73921	1.16	RETSAT	retinol saturase
158856	0.7848	0.049244	2.15	-3.73933	0.896
117541	0.7852	0.0494368	-2.14	-3.74097	-1.25	HEATR3	HEAT repeat containing 3
195541	0.7848	0.0492598	2.15	-3.74168	0.934	FBXW9	F-box and WD repeat domain containing 9
141226	0.7849	0.0492971	-2.14	-3.74304	-1.23
110408	0.772	0.0449823	2.19	-3.74365	0.655	ZFAND1	zinc finger AN1-type containing 1
203163	0.7861	0.0495932	-2.14	-3.74403	-2.03	AURKB	aurora kinase B
697581	0.7748	0.0471884	2.17	-3.74459	0.672	ZNF658	zinc finger protein 658
216584	0.769	0.0437569	2.21	-3.74468	0.652	VPS13C	vacuolar protein sorting 13 homolog C
149425	0.7697	0.0441059	-2.2	-3.74471	-0.533	FAM58A	family with sequence similarity 58 member A
155086	0.7852	0.049438	-2.14	-3.74478	-1.3
201280	0.7861	0.0497112	2.14	-3.74557	0.913
223883	0.7697	0.0440486	-2.2	-3.74624	-0.629	LSP1	lymphocyte-specific protein 1
142889	0.7861	0.0498181	2.14	-3.74646	1.05	NPHP1	nephrocystin 1
111979	0.772	0.0453503	2.19	-3.74694	0.587	KIAA1429	KIAA1429
125712	0.7861	0.049659	2.14	-3.74767	1.28
143454	0.7861	0.049937	2.14	-3.74778	1.26	PTHLH	parathyroid hormone like hormone
145714	0.7804	0.0483277	-2.16	-3.74867	-0.767	SNX22	sorting nexin 22
144244	0.7726	0.0460642	-2.18	-3.74907	-0.621	DCAF7	DDB1 and CUL4 associated factor 7
144618	0.7803	0.0481557	2.16	-3.7492	0.982	DRD2	dopamine receptor D2
148766	0.7861	0.0500407	2.14	-3.74922	1.2
230557	0.7861	0.0498389	2.14	-3.74937	1.02
121009	0.7723	0.0459072	-2.18	-3.74952	-0.622
[truncated: 30,879 more rows]

## Sheet: GSE78721
ID	adj.P.Val	P.Value	t	B	logFC	GB_ACC	GI	Gene.Symbol	SPOT_ID
11740715_at	0.0288	6.62e-07	5.22153	5.0264	0.327251	NM_001123040.1	NA	ARIH2OS
11729311_a_at	0.0288	1.17e-06	5.09401	4.15767	1.24232	NM_030572.2	NA	SPX
11719934_a_at	0.0899	8.09e-06	4.64339	2.94555	0.32354	BX351719	NA	TKT
11725048_a_at	0.0899	7.37e-06	4.66579	2.93953	0.468366	NM_006271.1	NA	S100A1
11733338_x_at	0.0899	9.55e-06	4.60343	2.68818	0.305244	NM_021922.2	NA	FANCE
11746997_x_at	0.0899	1.09e-05	4.57095	2.68365	0.320509	BC089447.1	NA	PRRT3
11718574_at	0.0989	1.4e-05	-4.51012	2.32724	-0.34493	BM974344	NA	SERBP1
11727663_a_at	0.1712	3.12e-05	4.31178	1.9206	0.401929	NM_152709.3	NA	STOX1
11735120_a_at	0.1712	2.99e-05	4.32245	1.90058	0.441031	AB373958.1	NA	SREBF1
11753852_a_at	0.1783	3.71e-05	4.26781	1.76016	0.552751	BT019426.1	NA	NNAT
11727015_s_at	0.1783	4.32e-05	-4.22913	1.59819	-0.599736	BC078657.1	NA	PAPPA
11730071_a_at	0.1849	5.62e-05	4.16182	1.57163	0.178675	NM_001142564.1	NA	CNGA1
11736838_a_at	0.1783	4.73e-05	4.20573	1.52048	0.478488	NM_178423.1	NA	HDAC9
11723223_at	0.1783	4.73e-05	4.20593	1.4596	0.597907	NM_001232.3	NA	CASQ2
11737226_x_at	0.2058	6.67e-05	4.11744	1.24012	0.294027	NM_198828.2	NA	MAST4
11737530_a_at	0.2189	7.98e-05	4.07056	1.20628	0.3537	NM_001130161.1	NA	STOX1
11737983_a_at	0.1783	5.05e-05	4.18904	0.924429	0.300942	NM_032687.3	NA	CYHR1
11727664_x_at	0.2733	0.000117	3.96898	0.756255	0.49953	NM_152709.3	NA	STOX1
11734197_at	0.2951	0.000147	3.90815	0.753049	0.354875	NM_001009909.2	NA	LUZP2
11755397_a_at	0.2951	0.000161	3.8832	0.676698	0.28281	BC111735.1	NA	HDAC9
11733414_a_at	0.2951	0.000147	3.90747	0.628221	0.637247	EU489483.1	NA	TTC36
11742191_a_at	0.2695	0.000104	-4.00155	0.585504	-0.473052	NM_001754.4	NA	LOC100506403 /// RUNX1
11743468_at	0.2146	7.39e-05	-4.09074	0.545091	-0.407292	CR594173.1	NA	DKC1
11727227_a_at	0.2951	0.000172	3.86652	0.514678	0.411299	BC096316.3	NA	NAALAD2
11739541_a_at	0.2951	0.000164	-3.87877	0.507471	-0.536013	AK299743.1	NA	PIK3R1
11749837_a_at	0.2951	0.000177	3.85797	0.461226	0.384397	AK301413.1	NA	ZFAT
11720060_x_at	0.2951	0.000182	3.85091	0.43894	0.420957	AF177909.1	NA	TTYH1
11749799_a_at	0.3001	0.000209	3.81228	0.340912	0.363397	AK293966.1	NA	PACS1
11724663_at	0.2951	0.000193	3.83396	0.332598	0.346202	NM_001080825.2	NA	TMEM120B
11734132_x_at	0.3001	0.000215	3.80516	0.328421	0.397194	BC113592.1	NA	SLC2A4
11738928_a_at	0.3001	0.000219	3.80011	0.309232	0.584315	NM_001130160.1	NA	STOX1
11757442_a_at	0.2951	0.000197	-3.82925	0.29956	-0.857024	BI764039	NA	SERPINE2
11716970_a_at	0.3147	0.000255	-3.75798	0.21748	-0.319651	N90777	NA	NRP2
11755116_x_at	0.2951	0.000191	3.83786	0.191193	0.292501	AF217971.1	NA	ABHD11
11724616_a_at	0.3117	0.000246	3.76767	0.183612	0.31056	NM_005943.4	NA	MOCS1
11731960_a_at	0.3206	0.000266	3.74596	0.142039	0.290132	NM_001008737.1	NA	LOC401052
11734329_at	0.3311	0.000294	3.71854	0.082392	0.308982	NM_022093.1	NA	TNN
11732889_at	0.307	0.000236	3.77898	0.065588	0.548251	BC137292.1	NA	DEFB132
11737292_s_at	0.3311	0.000304	3.70923	0.060374	0.265141	NM_001144951.1	NA	GLYCTK
11763355_x_at	0.3311	0.000317	3.69756	0.02774	0.261515	AK090610.1	NA	EP400NL
11741765_a_at	0.3311	0.000326	3.68941	0.000439	0.280393	AK290248.1	NA	METTL20
11744094_x_at	0.3545	0.000359	3.66238	-0.088601	0.355098	CR614088.1	NA	EEF1A2
11724878_s_at	0.3599	0.00043	3.61117	-0.113703	0.246011	NM_153207.4	NA	AEBP2
11753853_x_at	0.3311	0.000328	3.68725	-0.114052	0.423089	BT019426.1	NA	NNAT
11718628_a_at	0.2951	0.000197	3.82862	-0.116051	0.318896	AF174487.1	NA	BOK
11743710_a_at	0.3599	0.000381	3.64567	-0.131599	0.269333	AL043929	NA	RGS22
11750101_a_at	0.3599	0.00042	-3.6181	-0.172962	-0.6073	AK302607.1	NA	ALDH1A3
11744666_at	0.3599	0.00041	3.6249	-0.202779	0.236834	BC047882.1	NA	FAN1
11728122_a_at	0.3599	0.000428	-3.61235	-0.240485	-0.494192	NM_005756.2	NA	ADGRG2
11722087_a_at	0.3599	0.000419	-3.6185	-0.267543	-0.394144	BQ440257	NA	NR1D2
11763756_x_at	0.3599	0.000429	3.61169	-0.275687	0.322841	AK308781.1	NA	GNLY
11747212_a_at	0.3626	0.000446	3.60074	-0.283857	0.2316	AF542096.1	NA	ZNF174
11719749_a_at	0.3252	0.000277	-3.73531	-0.338791	-0.46614	BC092471.1	NA	EBPL
11726657_a_at	0.3626	0.000473	3.58373	-0.344533	0.514292	NM_000674.2	NA	ADORA1
11758447_s_at	0.3626	0.000494	-3.5717	-0.349502	-0.307414	DB318379	NA	NUP50
11760477_a_at	0.3626	0.000562	3.53437	-0.358694	0.285782	AK289710.1	NA	EP400NL
11744902_a_at	0.3626	0.000531	3.55088	-0.382435	0.269739	BC009011.1	NA	FADS2
11727726_a_at	0.3626	0.000542	3.54495	-0.403223	0.524637	AF130729.1	NA	DMRT2
11732415_s_at	0.3626	0.000486	-3.57634	-0.408941	-0.43945	NM_003253.2	NA	TIAM1
11721729_a_at	0.3626	0.000545	3.54311	-0.432727	0.243455	NM_001703.2	NA	ADGRB2
11729065_at	0.3626	0.000579	3.52552	-0.436359	0.376504	BC022041.1	NA	SPPL2C
11718213_a_at	0.3626	0.000558	3.53619	-0.439225	0.636664	NM_003645.3	NA	SLC27A2
11754491_a_at	0.3626	0.000557	3.53662	-0.443469	0.282277	AI921002	NA	C16orf46
11715309_s_at	0.2733	0.000122	3.95883	-0.453016	0.372236		78711807	MLXIPL
11748328_s_at	0.3626	0.00062	3.50594	-0.454899	0.354828	AK301679.1	NA	KRT16 /// KRT16P1 /// KRT16P2 /// KRT16P3
11723737_x_at	0.3626	0.000519	3.55737	-0.464514	0.249524	AK024787.1	NA	RNF216
11750186_a_at	0.3626	0.000596	-3.51745	-0.499994	-0.451445	AK303441.1	NA	ALDH1A3
11748174_x_at	0.3626	0.000489	-3.57427	-0.505719	-0.258821	AK300754.1	NA	MCM3
11761158_x_at	0.3626	0.000593	3.51865	-0.509008	0.201608	AK297320.1	NA	LOC643276
11751823_a_at	0.3626	0.000606	3.51226	-0.521622	0.381235	DQ234351.1	NA	PTPRF
11762382_x_at	0.3626	0.000662	3.48687	-0.564661	0.26327	AK294876.1	NA	PER2
11718966_at	0.3626	0.000575	-3.52767	-0.588568	-0.418071	BU533767	NA	NUFIP2
11745695_a_at	0.3626	0.000648	3.49293	-0.59402	0.571577	BC171913.1	NA	TTC36
11754184_a_at	0.3599	0.000374	-3.65067	-0.596234	-0.921587	BX538027.1	NA	ALDH1A3
11718207_a_at	0.3626	0.000613	3.50918	-0.602989	0.250628	NM_182476.1	NA	COQ6
11760860_at	0.3626	0.000711	3.46591	-0.606828	0.348633	AY358092.1	NA	SUMF1
11760846_at	0.3626	0.000767	3.44333	-0.619072	0.231385	AF090926.1	NA	---
11726880_a_at	0.3626	0.000717	3.46319	-0.620511	0.785745	NM_152381.4	NA	XIRP2
11759303_at	0.3626	0.000637	-3.4979	-0.620667	-0.450614	AK096504.1	NA	MFHAS1
11746153_a_at	0.3626	0.00073	3.45817	-0.620907	0.331346	AI218609	NA	VWA3B
11747665_a_at	0.3626	0.000697	3.47158	-0.631965	0.26569	AK290296.1	NA	LYSMD4
11749272_a_at	0.3626	0.000687	3.47577	-0.653904	0.259716	AK301181.1	NA	PALM
11738831_x_at	0.3626	0.000753	3.44901	-0.654805	0.465628	NM_001136230.1	NA	HSD17B13
11718277_a_at	0.3626	0.00074	3.45392	-0.659797	0.835754	NM_000432.3	NA	MYL2
11734808_s_at	0.3626	0.000652	-3.4913	-0.661294	-0.412888	CB051576	NA	DTNA
11736729_a_at	0.3626	0.000768	3.44324	-0.6748	0.374594	BQ189159	NA	RIMS2
11749303_s_at	0.302	0.000226	-3.79091	-0.691737	-0.398866	AK300149.1	NA	HNRNPD
11755764_a_at	0.3626	0.000765	3.44425	-0.699646	0.509296	AL832135.1	NA	PKD1L2
11717826_x_at	0.3626	0.000803	3.42991	-0.709839	0.289462	NM_007029.2	NA	STMN2
11722647_x_at	0.3626	0.000848	3.41375	-0.733566	1.00704	NM_079420.2	NA	MYL1
11724419_at	0.3626	0.000836	3.41815	-0.742401	0.198795	AK127776.1	NA	ZC3H6
11732306_x_at	0.3626	0.000706	-3.46782	-0.747169	-0.597035	BC010636.1	NA	CREB1
11717192_x_at	0.3626	0.000745	3.452	-0.74743	0.805128	NM_003279.2	NA	TNNC2
11718962_a_at	0.3626	0.000804	-3.42953	-0.752924	-0.310962	AY232289.1	NA	NUFIP2
11730646_a_at	0.3626	0.000888	3.40031	-0.774836	0.28658	NM_004826.2	NA	ECEL1
11747800_a_at	0.3626	0.000807	-3.42841	-0.782241	-0.607082	AK296876.1	NA	HIF1A
11733339_at	0.3626	0.000852	3.41255	-0.78352	0.257973	AK292522.1	NA	FANCE
11740799_x_at	0.3626	0.000887	3.40035	-0.787964	0.241462	BC039306.1	NA	PALM2
11733710_a_at	0.3626	0.000902	3.39546	-0.791544	0.271607	NM_207341.2	NA	ZP1
11759443_at	0.3626	0.000828	3.42098	-0.791588	0.258874	CA944419	NA	SLC19A1
11729315_a_at	0.3626	0.000863	3.40865	-0.803468	0.460028	AK304341.1	NA	ULK4
11734858_at	0.3626	0.000925	3.38807	-0.807615	0.239955	AI675762	NA	ERO1B
11723284_at	0.3626	0.000669	3.48361	-0.81039	0.37054	NM_138393.1	NA	REEP6
11759447_at	0.3626	0.000898	3.3969	-0.818474	0.247229	NM_181538.1	NA	GJC3
11727728_a_at	0.3626	0.000909	3.39305	-0.825192	0.601046	NM_006557.5	NA	DMRT2
11723222_s_at	0.3626	0.000915	3.3912	-0.830879	0.659105	NM_006790.2	NA	MYOT
11751535_s_at	0.3626	0.000912	3.39227	-0.835112	0.669314	AK300677.1	NA	CA3
11756235_a_at	0.3626	0.000891	3.3992	-0.836313	0.28924	CR602533.1	NA	DGCR2
11741538_at	0.3626	0.000909	3.39316	-0.838562	0.385584	NM_198582.2	NA	KLHL30
11733851_at	0.3626	0.000957	3.37798	-0.843703	0.32533	NM_032025.3	NA	EIF2A
11763931_x_at	0.3626	0.00101	3.36216	-0.843911	0.16993	NR_003255.2	NA	---
11720875_at	0.3626	0.000936	3.38463	-0.855287	0.263265	NM_006091.3	NA	CORO2B
11722213_at	0.3626	0.000618	-3.50672	-0.856557	-0.253044	NM_006993.2	NA	NPM3
11718757_s_at	0.2733	0.000116	-3.9727	-0.868793	-0.82552	NM_001530.3	NA	HIF1A
11750086_s_at	0.3626	0.000922	3.38882	-0.871678	0.471244	AF361936.1	NA	FGFBP2
11715232_x_at	0.3626	0.000885	3.40117	-0.872355	0.212409		78190469	RPL36
11751361_a_at	0.3626	0.000983	3.36995	-0.873815	0.316372	AK295502.1	NA	CASQ2
11717294_a_at	0.3626	0.000872	-3.4057	-0.875299	-0.506956	BU567519	NA	SRSF7
11724201_a_at	0.3626	0.000969	3.37409	-0.884409	0.192484	AK297591.1	NA	TMEM143
11755226_s_at	0.3626	0.000981	3.37043	-0.890542	0.382433	BC151205.1	NA	KLHDC7A
11721415_at	0.3626	0.001	3.36362	-0.897279	0.203426	AI283692	NA	TMEM62
11730828_a_at	0.3626	0.00101	-3.36313	-0.929635	-0.320274	BC070095.1	NA	CPSF2
11741923_a_at	0.3626	0.00103	3.35543	-0.933144	0.250783	BC106930.1	NA	THRB
11757643_x_at	0.3626	0.000991	-3.36756	-0.933974	-0.628868	DC427430	NA	SERPINE2
11747267_x_at	0.3626	0.00106	3.34591	-0.94858	0.746274	AK300665.1	NA	TNNC2
11718798_at	0.3626	0.00111	3.33282	-0.954769	0.324566	NM_021823.3	NA	PPCDC
11727727_x_at	0.3626	0.00108	3.34294	-0.960158	0.385589	AF130729.1	NA	DMRT2
11728074_a_at	0.3626	0.00114	3.32492	-0.961957	0.240775	BC151137.1	NA	PLEKHM3
11743506_a_at	0.3626	0.00106	-3.34629	-0.963503	-0.326026	CB851536	NA	ARHGAP26
11715735_a_at	0.3626	0.00105	-3.34956	-0.969411	-0.573618	AY157580.1	NA	TMEM123
11724303_a_at	0.3626	0.000984	3.36952	-0.974771	0.293131	NM_032382.4	NA	COG8 /// PDF
11758898_x_at	0.3626	0.000857	-3.41083	-0.979392	-0.281762	CA447035	NA	APOBEC3C
11739703_at	0.3626	0.00115	3.32394	-0.981784	0.250159	NM_000353.2	NA	TAT
11759393_at	0.3626	0.0011	3.33588	-0.982137	0.290446	AB180041.1	NA	KRTAP19-2
11737225_a_at	0.3626	0.00112	3.33165	-0.991649	0.244875	NM_198828.2	NA	MAST4
11732005_at	0.3626	0.00113	3.32859	-0.992605	0.220684	NM_001012969.2	NA	ADAL
11735313_at	0.3642	0.00119	3.31214	-0.993174	0.184343	NM_182496.2	NA	CCDC38
11733056_s_at	0.3626	0.00113	-3.32897	-0.998333	-0.343049	BM978304	NA	PTBP3
11715310_s_at	0.3311	0.000314	3.70019	-0.999711	0.346168		78711808	MLXIPL
11722408_at	0.3626	0.00114	-3.32481	-1.00188	-0.286587	CB962967	NA	GALNT7
11715915_a_at	0.3626	0.00098	-3.37076	-1.00718	-0.469932	CD642045	NA	CD44
11720792_a_at	0.3626	0.00104	3.35296	-1.01901	0.374498	AB054121.1	NA	AACS
11725125_a_at	0.3642	0.00123	3.30288	-1.02245	0.626865	NM_004543.3	NA	NEB
11749537_a_at	0.3626	0.0011	-3.33692	-1.02727	-0.788512	AK304848.1	NA	C7
11718890_x_at	0.3311	0.000317	-3.69758	-1.02851	-0.456404	AB072905.1	NA	FOXO3
11750102_x_at	0.3642	0.0012	-3.30904	-1.04018	-0.525624	AK302607.1	NA	ALDH1A3
11751161_a_at	0.3642	0.00119	3.31164	-1.04746	0.226969	AK289468.1	NA	TTYH1
11753041_a_at	0.3642	0.00123	3.30156	-1.04976	0.281214	AK303712.1	NA	GYS1
11748456_a_at	0.3745	0.00128	3.28984	-1.0516	0.248222	AK295047.1	NA	MCF2L
11740981_a_at	0.3642	0.00117	3.31786	-1.054	0.247279	AY225124.1	NA	DTX2
11719856_x_at	0.3642	0.00118	3.31488	-1.07146	0.302369	NM_001441.2	NA	FAAH
11722646_a_at	0.377	0.00131	3.28395	-1.07638	0.878158	NM_079420.2	NA	MYL1
11742121_a_at	0.3642	0.00124	3.30018	-1.08999	0.2822	NM_001115116.1	NA	ANKRD53
11719675_a_at	0.3642	0.00123	-3.30319	-1.11274	-0.75806	AK291732.1	NA	VCAM1
11741835_at	0.3816	0.00139	3.26473	-1.11909	0.188913	U35632.1	NA	PDX1
11715697_a_at	0.3626	0.000686	-3.47627	-1.1253	-0.484208	NM_004741.3	NA	NOLC1
11733057_a_at	0.3626	0.00097	-3.37378	-1.13016	-0.446979	BG575012	NA	PTBP3
11715307_s_at	0.3599	0.000415	3.62086	-1.13314	0.332737		78711801	MLXIPL
11759005_a_at	0.3642	0.00118	3.31565	-1.13544	1.26085	AK075342.1	NA	SPX
11719761_at	0.3642	0.00121	-3.30815	-1.14101	-0.578593	NM_183376.2	NA	ARRDC4
11737133_x_at	0.3816	0.00143	3.25546	-1.14892	0.18755	BC093875.1	NA	PCDHGA10
11726884_a_at	0.3626	0.0011	3.3371	-1.15038	0.467782	NM_153486.2	NA	LDHD
11757425_s_at	0.3626	0.000715	-3.46408	-1.15866	-0.800073	CA436590	NA	VCAM1
11730650_at	0.3816	0.00139	3.26531	-1.16294	0.444895	NM_031418.2	NA	ANO3
11735113_at	0.377	0.00131	3.2825	-1.17487	0.24538	NM_198715.2	NA	PTGER3
11728393_a_at	0.3816	0.0014	-3.26379	-1.17529	-0.293873	AK301142.1	NA	BLOC1S5 /// EEF1E1-BLOC1S5
11718741_at	0.3816	0.00141	3.26091	-1.17801	0.223713	AK294646.1	NA	FAM160B2
11725020_at	0.3816	0.00148	3.24597	-1.1908	0.453087	NM_021957.3	NA	GYS2
11738373_s_at	0.3816	0.00147	3.2488	-1.20484	0.330643	BC137405.1	NA	CA5A
11734379_at	0.3816	0.00148	3.246	-1.21578	0.336069	NM_198498.1	NA	C11orf53
11759137_at	0.3816	0.00149	3.24286	-1.21628	0.370033	NM_007171.3	NA	POMT1
11734387_at	0.3816	0.00139	3.26411	-1.21872	0.368595	NM_001076780.1	NA	PKD1L2
11756782_a_at	0.3816	0.00144	3.25409	-1.22303	0.603931	AL137678.1	NA	SEL1L2
11734330_s_at	0.3816	0.00148	3.24485	-1.22516	0.361763	NM_022093.1	NA	TNN
11719268_at	0.3823	0.00154	3.23355	-1.22684	0.867605	NM_003280.2	NA	TNNC1
11740508_s_at	0.377	0.00131	-3.28275	-1.22781	-0.430241	NM_001135608.1	NA	ARHGAP26
11755455_x_at	0.3823	0.00153	3.23547	-1.23016	0.272495	EB387935	NA	GFAP
11729592_at	0.385	0.00157	3.22669	-1.23136	0.295504	BC028037.1	NA	LLGL1
11732547_a_at	0.3886	0.0016	3.22083	-1.23637	0.190938	NM_001024660.2	NA	KALRN
11746638_a_at	0.3816	0.0015	3.24081	-1.2412	0.259272	CR457356.1	NA	DHRS11
11756857_a_at	0.3816	0.00151	-3.23955	-1.24829	-0.438378	AK308668.1	NA	JAK2
11715132_x_at	0.3903	0.00164	3.21493	-1.25044	0.173979		21166386	HIST1H2BH
11724252_s_at	0.3816	0.00136	-3.27258	-1.25237	-0.853255	NM_001135146.1	NA	SLC39A8
11723392_a_at	0.3838	0.00155	3.23072	-1.26238	0.395335	NM_020778.4	NA	ALPK3
11762862_at	0.385	0.00157	3.22707	-1.26335	0.33151	AK301298.1	NA	PGC
11746421_a_at	0.3886	0.0016	-3.22105	-1.2669	-0.348483	AK289404.1	NA	TRMT13
11724735_a_at	0.3816	0.00145	-3.25249	-1.29852	-0.487965	BC014668.1	NA	PDPN
11750989_a_at	0.3903	0.00163	3.21516	-1.30003	0.310999	AK297836.1	NA	FLII
11756985_a_at	0.3903	0.00162	-3.21788	-1.30034	-0.388579	CR595364.1	NA	MAT2A
11745442_x_at	0.3816	0.00149	-3.24358	-1.30592	-0.570678	BC036253.1	NA	ACTR2
11734133_a_at	0.3626	0.00104	3.35203	-1.30794	0.313002	NM_001042.2	NA	SLC2A4
11721253_at	0.3816	0.00144	3.25475	-1.31227	0.59299	NM_013292.3	NA	MYLPF
11743704_x_at	0.3823	0.00153	3.23495	-1.31683	0.242302	CB055010	NA	ABHD11
11720062_s_at	0.3626	0.000831	-3.4199	-1.32112	-0.784627	NM_003897.3	NA	IER3
11727636_at	0.4006	0.0017	3.20379	-1.33365	0.342375	NM_024730.2	NA	RERGL
11722488_a_at	0.4006	0.00172	-3.19882	-1.33764	-0.239344	BC142998.1	NA	ALG11 /// UTP14C
11750688_a_at	0.4017	0.00181	3.1829	-1.33963	0.188374	BC049384.1	NA	EFR3B
11721252_a_at	0.4006	0.00171	3.20099	-1.34718	0.712366	NM_013292.3	NA	MYLPF
11730444_s_at	0.4017	0.00179	-3.18632	-1.34834	-0.264252	NM_001134375.1	NA	CCNJ
11758673_s_at	0.4006	0.00171	-3.2019	-1.35331	-0.492181	AA526466	NA	SORD
11729244_a_at	0.3816	0.00149	-3.2433	-1.36413	-0.2791	BC003360.1	NA	DDX18
11750416_a_at	0.4017	0.00181	-3.18369	-1.36983	-0.304546	AK293322.1	NA	TXNRD1
11739412_a_at	0.4017	0.00177	-3.19033	-1.37668	-0.297969	AA972733	NA	MTR
11715687_x_at	0.3626	0.000962	-3.37634	-1.37723	-0.442485	AF017807.1	NA	ARPC5
11730551_a_at	0.4041	0.00189	3.16992	-1.37919	0.249535	NM_003149.1	NA	STAC
11751614_a_at	0.4017	0.00181	3.18428	-1.38424	0.258059	AK295699.1	NA	PYROXD2
11760730_x_at	0.4021	0.00182	3.18113	-1.38535	0.232825	BC065284.1	NA	CDH23
11759010_at	0.4017	0.0018	3.18582	-1.38813	0.24241	DB354363	NA	SLC25A6
11745481_x_at	0.4007	0.00174	3.19503	-1.39338	0.387727	AY172690.1	NA	GLYCTK
11751000_a_at	0.4006	0.00173	-3.19778	-1.39535	-0.410731	AK304096.1	NA	UBXN4
11716062_a_at	0.4006	0.00174	-3.19653	-1.39828	-0.525004	NM_002160.2	NA	TNC
11741547_a_at	0.4041	0.00185	3.17719	-1.39868	0.196902	AF385931.1	NA	NEDD4L
11750459_a_at	0.4041	0.00191	3.1673	-1.4138	0.315703	AK299735.1	NA	ZFYVE27
11728157_at	0.4041	0.00188	3.17112	-1.41427	0.210674	NM_001399.4	NA	EDA
11726577_a_at	0.4041	0.0019	3.16796	-1.41427	0.194904	NM_004565.2	NA	PEX14
11731178_a_at	0.4041	0.0019	3.16828	-1.42396	0.301548	NM_004816.3	NA	FAM189A2
11745974_a_at	0.4104	0.00199	3.15373	-1.42567	0.325643	AK300324.1	NA	ZFAT
11715650_a_at	0.4053	0.00193	-3.16374	-1.43094	-0.296738	AF208018.1	NA	TXNRD1
11732848_a_at	0.4104	0.00204	3.14664	-1.43186	0.212569	BC012033.1	NA	PRELID2
11730782_x_at	0.4044	0.00192	3.16573	-1.43676	0.276417	BC013740.1	NA	SLC2A6
11746250_a_at	0.4104	0.00204	3.14544	-1.44721	0.265661	CR609935.1	NA	PIFO
11737748_a_at	0.4104	0.002	-3.15199	-1.4483	-0.31691	BC005359.1	NA	GMFB
11763074_at	0.4104	0.00208	3.14033	-1.44929	0.232917	FJ499398.1	NA	---
11724687_a_at	0.3626	0.000934	-3.38516	-1.45696	-0.520114	NM_006200.3	NA	PCSK5
11753487_at	0.4104	0.00202	3.14938	-1.45844	0.183213	AF332228.1	NA	CSPG4P1Y
11758009_s_at	0.4104	0.00202	-3.14877	-1.46125	-0.437564	AI240806	NA	AMPD3
11733919_s_at	0.3816	0.00145	-3.25236	-1.46237	-0.406285	BU623616	NA	SERTAD2
11757950_s_at	0.4017	0.00176	-3.19174	-1.46474	-0.489771	BU075105	NA	CHSY1
11754631_x_at	0.3626	0.0011	-3.33675	-1.46608	-0.64015	AK094785.1	NA	PIK3R1
11758005_s_at	0.4078	0.00195	-3.16042	-1.46638	-0.292821	AA971491	NA	RANBP2
11724199_x_at	0.3642	0.00124	3.30104	-1.46809	0.248988	NM_002340.5	NA	LSS
11758483_s_at	0.3626	0.00111	-3.33408	-1.47255	-0.593753	AW118826	NA	ARRDC4
11725601_at	0.4131	0.00211	3.13578	-1.47906	0.216128	NM_175873.4	NA	SOWAHA
11756447_x_at	0.4104	0.00206	-3.14279	-1.48653	-0.295249	BC035999.1	NA	GORAB
11736691_at	0.4135	0.00218	3.12507	-1.48821	0.279287	BC044814.1	NA	CCDC89
11735710_s_at	0.4041	0.00188	-3.17116	-1.49506	-0.674924	NM_022136.3	NA	SAMSN1
11715308_s_at	0.3626	0.000764	3.44452	-1.49796	0.323842		78711800	MLXIPL
11759877_at	0.4135	0.00219	3.12408	-1.49953	0.344631	BC064841.1	NA	MYO5C
11756041_x_at	0.4135	0.0022	3.12257	-1.50255	0.205584	FJ626408.1	NA	PAX5
11730454_at	0.4135	0.00215	3.13019	-1.50497	0.346072	NM_145262.3	NA	GLYCTK
11749358_a_at	0.4104	0.00207	3.14154	-1.50518	0.256743	AK296161.1	NA	ACADL
11749917_a_at	0.4135	0.00222	3.11926	-1.50644	0.189272	AK303890.1	NA	HEY2
11758861_at	0.4135	0.00222	3.11889	-1.50917	0.24905	BC150656.1	NA	ZG16
11734384_a_at	0.4135	0.00216	3.12867	-1.5114	0.206952	NM_001040177.1	NA	AKR1E2
11722745_a_at	0.4131	0.0021	3.13689	-1.51573	0.302227	BC157868.1	NA	BORCS8 /// MEF2BNB-MEF2B
11761438_at	0.4135	0.00225	3.11447	-1.51587	0.214392	AK294167.1	NA	NDUFS3
11731476_x_at	0.4135	0.00225	3.11537	-1.52134	0.850889	NM_079422.2	NA	MYL1
11755737_x_at	0.4104	0.00201	-3.15082	-1.52188	-0.569595	AV702635	NA	HIF1A
11729044_at	0.4135	0.00221	3.1211	-1.52767	0.318575	NM_152430.3	NA	OR51E1
11725840_at	0.4135	0.00218	-3.12522	-1.52901	-0.222045	AF062922.1	NA	SLC24A1
11756110_a_at	0.4135	0.00219	3.12316	-1.53105	0.289418	AK094077.1	NA	LEFTY2
11764102_at	0.4135	0.00228	3.1116	-1.53519	0.241828	CR744326	NA	---
11724137_a_at	0.4104	0.00199	3.15353	-1.53976	0.223792	NM_006279.2	NA	ST3GAL3
11724912_at	0.4135	0.00223	3.11753	-1.54581	0.281418	NM_024574.3	NA	NDNF
11733641_a_at	0.4135	0.00229	3.10904	-1.54926	0.229736	NM_138343.2	NA	KLC4
11718566_s_at	0.4041	0.00189	-3.16962	-1.55775	-0.302997	NM_001080392.1	NA	KIAA1147
11751134_x_at	0.4135	0.00224	-3.11646	-1.57072	-0.388154	AK293841.1	NA	MAT2A
11733816_a_at	0.3626	0.000839	-3.41695	-1.57917	-0.642133	BE274422	NA	RPL22L1
11744664_a_at	0.4138	0.0023	3.10764	-1.57943	0.299844	BC058841.1	NA	ADAMTS12
11747388_x_at	0.4135	0.00228	-3.11088	-1.58038	-0.602441	AK294778.1	NA	CTNNB1
11758939_at	0.4006	0.00173	-3.19775	-1.58266	-0.312339	AK001650.1	NA	MOB1A
11733284_x_at	0.4152	0.00235	3.10086	-1.58409	0.893368	NM_206820.1	NA	MYBPC1
11745394_x_at	0.4177	0.00241	3.09269	-1.58798	0.284389	AK304804.1	NA	PDZD2
11736952_a_at	0.4177	0.00243	3.0907	-1.58989	0.300023	BC093774.1	NA	RORB
11749649_x_at	0.4041	0.00188	-3.17088	-1.59302	-0.591123	FJ790247.1	NA	HIF1A
11732832_a_at	0.4139	0.00232	-3.10502	-1.596	-0.223669	NM_001142279.1	NA	RNASEH2B
11740840_a_at	0.4139	0.00234	-3.103	-1.59644	-0.391885	NM_001136000.1	NA	ABL2
11715708_s_at	0.4135	0.00227	3.11228	-1.59907	0.890777	NM_203377.1	NA	MB
11740868_a_at	0.4177	0.00244	3.08962	-1.60138	0.214722	BC127708.1	NA	LDLRAD1
11740313_s_at	0.4177	0.0025	3.08129	-1.60183	0.760116	BC132667.1	NA	MYH6 /// MYH7
11752318_a_at	0.4169	0.00237	-3.09839	-1.60723	-0.358651	AK301553.1	NA	BTN3A3
11751239_a_at	0.4177	0.00246	3.08719	-1.61039	0.219923	AK298360.1	NA	SHPK /// TRPV1
11750927_a_at	0.4177	0.00246	3.08696	-1.61673	0.37849	AK300899.1	NA	SLC2A4
11760885_a_at	0.4177	0.0025	3.08219	-1.61759	0.299004	AK300402.1	NA	RXRB
11744881_s_at	0.4177	0.00239	3.09543	-1.61798	0.283559	AF448855.1	NA	GLYCTK
11730269_at	0.4104	0.00204	-3.14645	-1.61914	-0.258843	BC033847.1	NA	NIPBL
11736522_a_at	0.4135	0.00229	3.10992	-1.61918	0.817348	NM_001126133.1	NA	TNNT1
11732802_a_at	0.4215	0.00257	3.07297	-1.62902	0.227435	NM_175611.2	NA	GRIK1
11739348_at	0.3816	0.00145	-3.25269	-1.62929	-0.425735	AK023329.1	NA	PIP4K2A
11744753_a_at	0.4177	0.0025	3.08113	-1.63418	0.229665	AY358082.1	NA	LRRC28
11753938_a_at	0.4177	0.0025	3.08203	-1.63555	0.397866	BC146928.1	NA	FAM166B
11726084_a_at	0.4177	0.00246	3.087	-1.63718	0.259505	BC032097.2	NA	FAM69B
11725385_at	0.4104	0.00207	-3.14122	-1.63733	-0.461797	NM_003358.1	NA	UGCG
11740139_s_at	0.4177	0.00251	3.08013	-1.64006	0.297763	AK295489.1	NA	ABCA2
11748597_s_at	0.4177	0.00241	-3.09279	-1.64586	-0.369088	AK303559.1	NA	BCLAF1
11736830_s_at	0.4139	0.00233	-3.10441	-1.64741	-0.346295	NM_145331.1	NA	MAP3K7
11745863_a_at	0.4183	0.00252	3.07864	-1.65324	0.276929	CR625131.1	NA	LOC730098
11758229_s_at	0.4229	0.00262	-3.06691	-1.65757	-0.920811	AI801326	NA	GREM1
11756033_x_at	0.4139	0.00233	3.10386	-1.66075	0.2853	EU428814.1	NA	AGER
11734615_a_at	0.4229	0.00263	3.06565	-1.6652	0.263533	NM_013982.1	NA	NRG2
11726658_a_at	0.4229	0.00262	3.06652	-1.66605	0.360289	AK289928.1	NA	ADORA1
11761040_at	0.4239	0.00265	3.06275	-1.66829	0.308654	AK297863.1	NA	UPP1
11734807_a_at	0.4241	0.00271	-3.05523	-1.66997	-0.262881	CB051576	NA	DTNA
11735285_x_at	0.4232	0.00264	3.06433	-1.67009	0.164341	NM_001130867.1	NA	ERCC2
11755352_x_at	0.4229	0.00263	3.0657	-1.67833	0.268815	AK128624.1	NA	ZSCAN2
11761632_at	0.4241	0.00269	3.05762	-1.68016	0.214344	AK297864.1	NA	OCIAD1
11733186_at	0.4241	0.00272	-3.05458	-1.68027	-0.247686	NM_003999.1	NA	OSMR
11750759_at	0.4241	0.0027	3.05708	-1.687	0.321965	AF106005.1	NA	CES1P1
11719153_at	0.4241	0.00272	3.05445	-1.68765	0.21159	AK296479.1	NA	LDOC1L
11728761_a_at	0.4215	0.00255	-3.07487	-1.69581	-0.444243	X90976.1	NA	LOC100506403 /// RUNX1
11763349_at	0.4292	0.0028	3.04528	-1.69648	0.248644	BM676744	NA	---
11752274_a_at	0.4265	0.00276	3.05052	-1.70081	0.786285	BC093082.1	NA	MYH2
11747295_a_at	0.4228	0.00259	3.0699	-1.70222	0.326062	M28393.1	NA	PRF1
11722118_x_at	0.4292	0.00281	3.04452	-1.70894	0.22905	BC075006.2	NA	LZTS1
11725448_at	0.4265	0.00276	3.04984	-1.7178	0.245361	NM_178836.2	NA	PLD6
11744098_at	0.3816	0.00135	-3.27313	-1.71827	-0.657321	AK307396.1	NA	NOP58
11743770_at	0.4292	0.0028	3.04577	-1.72007	0.468587	BM682674	NA	MAB21L1 /// MIR548F5
11733170_a_at	0.4218	0.00258	-3.07172	-1.72346	-0.244715	AW014898	NA	FBXO45
11728897_x_at	0.4241	0.00271	3.05556	-1.72408	0.232393	NM_024907.5	NA	FBXO17
11746424_a_at	0.432	0.00285	3.03921	-1.729	0.154471	BC143993.1	NA	ZSCAN2
11726340_a_at	0.4215	0.00256	3.074	-1.72992	0.309739	NM_177533.3	NA	NUDT14
11721847_a_at	0.4241	0.0027	3.05683	-1.74614	0.432819	NM_016606.2	NA	REEP2
11728899_a_at	0.4319	0.00284	3.04052	-1.74926	0.246394	AK297747.1	NA	ARHGAP6
11762381_at	0.4363	0.00298	3.02503	-1.75057	0.270642	AK294876.1	NA	PER2
11747266_a_at	0.4363	0.00297	3.02644	-1.75533	0.696813	AK300665.1	NA	TNNC2
11736006_at	0.4241	0.00272	-3.05457	-1.7555	-0.492243	CA449390	NA	MAPK1IP1L
11740507_a_at	0.4363	0.00297	-3.02662	-1.75631	-0.428828	NM_001135608.1	NA	ARHGAP26
11725550_a_at	0.4363	0.00303	3.01943	-1.75989	0.278211	U18087.1	NA	PDE4A
11751184_a_at	0.4363	0.00303	3.01954	-1.76004	0.26259	AK301774.1	NA	HEATR9
11753776_x_at	0.4363	0.00296	3.02723	-1.7616	0.225488	EF174570.1	NA	LAIR2
11725921_at	0.4363	0.00301	3.02213	-1.76592	0.216589	NM_178840.2	NA	C1orf64
11729755_a_at	0.4363	0.00301	3.02169	-1.76837	0.176249	NM_014683.3	NA	ULK2
11747158_a_at	0.4177	0.00246	3.08667	-1.77015	0.248169	AK297152.1	NA	PPP6R1
11736730_a_at	0.4363	0.00302	3.0212	-1.77287	0.371125	AK126939.1	NA	RIMS2
11730526_x_at	0.432	0.00286	3.03847	-1.77426	0.274075	NM_014326.3	NA	DAPK2
11722381_a_at	0.4363	0.00303	-3.01936	-1.78046	-0.23793	AY566808.1	NA	TXNL4B
11744620_a_at	0.437	0.00312	3.01043	-1.78299	0.182323	BC012116.1	NA	ZNF821
11743240_a_at	0.437	0.00312	3.01082	-1.78849	0.219572	NM_021246.2	NA	LY6G6D
11738247_a_at	0.433	0.00288	3.03579	-1.79118	0.813941	NM_003283.4	NA	TNNT1
11736323_a_at	0.4363	0.00301	3.02167	-1.79263	0.318313	BF967645	NA	BAIAP3
11753737_a_at	0.437	0.00316	3.00614	-1.7931	0.217314	AY560381.1	NA	DIO1
11742229_at	0.437	0.00317	3.00526	-1.79539	0.17673	NM_001136234.1	NA	SUPT20HL1
11748059_a_at	0.437	0.00311	3.01102	-1.79937	0.241787	AK304697.1	NA	EAF1
11746726_a_at	0.437	0.00317	3.00525	-1.79939	0.22137	BC033074.1	NA	SUPT6H
11724148_at	0.437	0.00315	3.00723	-1.80483	0.263902	NM_003019.4	NA	SFTPD
11718955_a_at	0.4177	0.00247	-3.08532	-1.80506	-0.267316	NM_017556.2	NA	FBLIM1
11745250_a_at	0.437	0.0032	3.00175	-1.8052	0.306895	BC020658.1	NA	TMEM40
11733330_at	0.437	0.00313	3.00888	-1.81013	0.305852	BC060803.1	NA	CCDC170
11743451_s_at	0.4363	0.00304	3.01895	-1.81091	0.798045	AK074882.1	NA	ELOVL6
11741172_a_at	0.437	0.00323	2.99884	-1.81184	0.168862	NM_020356.2	NA	CASS4
11741680_a_at	0.437	0.00316	-3.00645	-1.81299	-0.457449	AK295564.1	NA	SERPINE2
11717715_at	0.4345	0.0029	-3.03369	-1.81356	-0.438611	CA429754	NA	FNDC3B
11749445_a_at	0.437	0.00324	-2.99839	-1.83022	-0.507594	AK303490.1	NA	ARHGAP15
11726349_a_at	0.437	0.00324	2.99809	-1.83372	0.423128	NM_020349.2	NA	ANKRD2
11732658_a_at	0.437	0.00328	2.99393	-1.83662	0.151464	NM_001029996.2	NA	CFAP221
11740572_at	0.437	0.00333	2.98929	-1.83716	0.172362	BC146604.1	NA	SYNE3
11725789_at	0.437	0.0032	-3.0018	-1.84164	-0.396339	BC131778.1	NA	DPYD
11760904_a_at	0.437	0.00334	2.98802	-1.84554	0.187562	BC021301.2	NA	FARP2
11721656_s_at	0.4135	0.00226	-3.1136	-1.8504	-0.341187	BC032300.1	NA	CISD2
11758913_at	0.4313	0.00283	-3.04202	-1.85532	-0.554077	AK023096.1	NA	PCSK5
11723275_at	0.4391	0.00339	2.98352	-1.85686	0.261891	BC035920.1	NA	MAPK8IP1
11732969_a_at	0.4391	0.0034	2.98279	-1.85722	0.723433	NM_206819.1	NA	MYBPC1
11717977_a_at	0.437	0.00331	-2.99085	-1.86457	-0.597253	AK290349.1	NA	C7
11757715_a_at	0.4396	0.00342	2.98028	-1.86557	0.291044	CN478782	NA	MIR205HG
11749648_a_at	0.437	0.00319	-3.0028	-1.86569	-0.699908	FJ790247.1	NA	HIF1A
11749827_a_at	0.437	0.0033	-2.99171	-1.87346	-0.36776	AK301476.1	NA	CYBB
11739343_a_at	0.3816	0.00142	3.25911	-1.87492	0.403087	U25034.1	NA	NNAT
11735271_a_at	0.4396	0.00344	-2.97827	-1.87751	-0.44959	NM_001490.4	NA	GCNT1
11729486_at	0.4396	0.00346	2.97646	-1.88073	0.309212	AF073920.2	NA	RGS6
11717978_at	0.437	0.00327	-2.99553	-1.88586	-0.599073	AK290349.1	NA	C7
11717716_at	0.4135	0.00227	-3.11237	-1.88733	-0.328293	AK127826.1	NA	FNDC3B
11728866_a_at	0.4411	0.00349	2.97345	-1.89467	0.341054	NM_170678.2	NA	NMRK2
11743347_a_at	0.4396	0.00345	-2.97773	-1.89669	-0.254779	BF439618	NA	CD47
11739902_a_at	0.4459	0.00355	-2.96846	-1.89701	-0.200905	AK289812.1	NA	ENOX2
11753431_x_at	0.437	0.00324	-2.9981	-1.89786	-0.398324	AK299636.1	NA	NDRG1
11726478_at	0.4473	0.00359	2.96438	-1.90059	0.344048	AF539426.1	NA	HS6ST3
11729527_a_at	0.4396	0.00342	2.98042	-1.90183	0.241638	NM_013382.5	NA	POMT2
11744602_a_at	0.437	0.00319	-3.00362	-1.90187	-0.235393	BQ019834	NA	TMEM39A
11727789_a_at	0.4396	0.00345	-2.97727	-1.90671	-0.531268	AW499935	NA	USP1
11733550_at	0.4473	0.00361	2.9628	-1.90794	0.252148	AF378304.1	NA	ZIC5
11741371_at	0.4473	0.00364	2.95994	-1.90911	0.268588	NM_001145118.1	NA	GRID2IP
11719366_s_at	0.4396	0.00343	-2.97959	-1.91808	-0.730604	NM_001511.1	NA	CXCL1
11722257_x_at	0.437	0.00334	2.98784	-1.9214	0.318683	NM_001145023.1	NA	SCRN2
11744887_s_at	0.4411	0.0035	-2.97278	-1.92309	-0.288887	BX640701.1	NA	ZWILCH
11744307_a_at	0.4473	0.00367	2.95709	-1.92328	0.241026	AU310721	NA	TTC39A
11722418_at	0.4363	0.00302	-3.02058	-1.92565	-0.371146	BC004546.1	NA	UTP3
11734278_a_at	0.4473	0.0037	2.95454	-1.92754	0.197842	BC028366.1	NA	TSGA10
11733187_a_at	0.4473	0.00367	-2.95729	-1.93112	-0.409561	BC069999.1	NA	IL7R
11719110_a_at	0.437	0.00313	3.00945	-1.93144	0.176329	NM_017814.1	NA	TMEM161A
11726676_a_at	0.4473	0.00376	2.94961	-1.93371	0.360519	BC047767.2	NA	APOBEC2
11764172_a_at	0.4473	0.00373	2.95225	-1.93439	0.253107	BE542385	NA	LOC102724880
11743090_a_at	0.4473	0.00369	-2.95586	-1.93776	-0.269867	BC047374.1	NA	SLC36A4
11754943_s_at	0.4473	0.00372	2.95264	-1.93941	0.206569	BC052233.1	NA	SLC25A35
11715420_a_at	0.437	0.0033	-2.99202	-1.94812	-0.493538	BM903908	NA	CCT2
11715709_x_at	0.4473	0.00357	2.96598	-1.95117	0.781834	NM_203377.1	NA	MB
11759487_at	0.4473	0.00377	2.94807	-1.95541	0.269639	BQ447317	NA	ARHGEF40
11720353_s_at	0.4391	0.00338	-2.98384	-1.95674	-0.314605	NM_004454.2	NA	ETV5
11760181_a_at	0.4473	0.00386	2.94065	-1.95772	0.232758	AK300671.1	NA	CSNK2B
11742438_at	0.4473	0.0039	2.93716	-1.96474	0.249186	NM_176811.2	NA	NLRP8
11717785_a_at	0.4473	0.0038	2.94596	-1.96501	0.252638	AI636890	NA	CLUH
11725927_a_at	0.4391	0.0034	-2.98277	-1.96562	-0.326646	AK301466.1	NA	CLIC4
11734131_a_at	0.4473	0.00384	2.9428	-1.96788	0.404443	BC113592.1	NA	SLC2A4
11762902_x_at	0.4473	0.00386	2.94052	-1.96909	0.219162	BC008467.1	NA	C7orf55
11723307_a_at	0.4473	0.00387	2.94008	-1.97007	0.238291	AK295805.1	NA	ACACA
11745291_a_at	0.4473	0.00393	2.93462	-1.97022	0.257657	L76569.1	NA	AFF2
11743666_at	0.4473	0.00382	-2.94393	-1.97042	-0.252237	BQ000654	NA	SPEN
11718906_a_at	0.4473	0.00384	2.94221	-1.97066	0.263141	NM_052853.3	NA	ADCK2
11761628_a_at	0.4473	0.0038	2.94593	-1.97073	0.236889	BC106070.1	NA	MME
11740391_x_at	0.4473	0.00379	2.9471	-1.97115	0.228384	BC013775.1	NA	CTBP1-AS2
11747104_s_at	0.4473	0.00386	-2.94102	-1.97213	-0.483194	AK297039.1	NA	CYP1B1
11743108_a_at	0.4473	0.00388	2.93862	-1.97546	1.0305	CR536516.1	NA	ACTA1
11753348_a_at	0.4473	0.00373	-2.95223	-1.97599	-0.454753	AF519621.1	NA	SAMSN1
11737523_x_at	0.4473	0.00397	2.93165	-1.97656	0.225898	BC132895.1	NA	VSIG8
11742987_s_at	0.4363	0.00303	-3.01972	-1.97771	-0.693312	J05021.1	NA	EZR
11750074_a_at	0.4473	0.00398	2.93047	-1.97938	0.236636	BC013103.1	NA	RHBDL2
11748997_a_at	0.4473	0.00396	2.9318	-1.98028	0.674354	AK303401.1	NA	MYBPC1
11738355_x_at	0.4473	0.00397	2.93125	-1.98293	0.206638	NM_001077475.1	NA	NR1I3
11742659_at	0.4473	0.00393	2.93493	-1.98713	0.246192	NM_001105577.1	NA	URAD
11721728_a_at	0.4473	0.0038	-2.9456	-1.98798	-0.300234	NM_001025598.1	NA	ARHGAP30
11729980_a_at	0.4473	0.00402	-2.92702	-1.99142	-0.265721	NM_001005473.2	NA	PLCXD3
11726304_x_at	0.4473	0.00402	2.92746	-1.99354	0.176849	BC036549.2	NA	MFSD4
11754903_a_at	0.4473	0.00399	2.92957	-1.99435	0.257635	AK091701.1	NA	RGS11
11745552_a_at	0.4473	0.00395	-2.93303	-1.99504	-0.318792	AF134480.1	NA	CAB39
11717084_a_at	0.4473	0.00391	-2.93604	-1.99715	-0.260864	BG253801	NA	PRPS1
11737669_a_at	0.4473	0.00406	2.9241	-2.00095	0.205037	NM_020822.1	NA	KCNT1
11743147_at	0.4473	0.00376	-2.94898	-2.00344	-0.407373	BT009806.1	NA	ZNF22
11733906_a_at	0.4473	0.00401	-2.92799	-2.00459	-0.225654	BC021721.2	NA	THAP1
11756356_a_at	0.4473	0.00406	2.92405	-2.00549	0.171498	DB336817	NA	FAM81B
11717191_a_at	0.4473	0.00406	2.92368	-2.00602	0.721265	NM_003279.2	NA	TNNC2
11751048_x_at	0.4473	0.0041	-2.9206	-2.00655	-0.257837	AK298564.1	NA	CASC4
11760356_at	0.4473	0.00409	2.92179	-2.00847	0.237951	AK297354.1	NA	PMPCB
11738326_at	0.4473	0.00374	2.95107	-2.00917	0.117193	BC111998.1	NA	TAS2R19
11726576_x_at	0.4473	0.00408	2.92214	-2.01297	0.215933	NM_000764.2	NA	CYP2A6
11748181_a_at	0.4473	0.00406	2.92358	-2.0149	0.2348	AK294622.1	NA	SULT4A1
11727229_a_at	0.4473	0.00411	2.91987	-2.01996	0.251008	NM_016178.2	NA	OAZ3
11753277_a_at	0.4473	0.00413	2.91811	-2.01998	0.196721	AB040821.1	NA	AKR1E2
11724987_a_at	0.4473	0.00409	2.92163	-2.02081	0.224753	BC126445.1	NA	CCDC113
11744012_at	0.4473	0.00413	2.91863	-2.02169	0.240426	BQ962050	NA	WIZ
11751534_a_at	0.4473	0.00409	2.92149	-2.0217	0.590696	AK300677.1	NA	CA3
11744287_x_at	0.4473	0.00419	2.91311	-2.0241	0.21668	AL563987	NA	CBS /// CBSL
11720417_a_at	0.4473	0.0042	2.91299	-2.0242	0.324038	BU624896	NA	CAMSAP1
11749123_a_at	0.4473	0.00412	-2.91923	-2.02978	-0.578613	AK304315.1	NA	HIF1A
11756223_s_at	0.4017	0.0018	-3.18494	-2.0302	-0.606468	BF243061	NA	DDX21
11750680_x_at	0.4473	0.00414	-2.91741	-2.03437	-0.493817	AK296790.1	NA	CTNNB1
11730511_a_at	0.4473	0.00422	2.91117	-2.03818	0.233221	NM_182574.2	NA	MAMSTR
11748428_a_at	0.4473	0.00424	2.90942	-2.04015	0.196492	AK297156.1	NA	PGS1
11746498_a_at	0.4473	0.0043	2.90484	-2.04169	0.252694	AF123656.1	NA	LZTS1
11743591_a_at	0.437	0.00334	-2.98777	-2.04245	-0.267645	BQ574431	NA	ZDHHC7
11720489_a_at	0.4473	0.00428	2.90654	-2.04309	0.566208	BC009978.2	NA	ACTC1
11717833_a_at	0.4473	0.00422	-2.91113	-2.04764	-0.310224	NM_017746.2	NA	TEX10
11751829_a_at	0.4473	0.00422	2.91152	-2.04809	0.214111	AK296854.1	NA	PINLYP
11735847_a_at	0.4473	0.00433	2.90265	-2.05126	0.300846	NM_001127441.1	NA	CPA5
11740953_s_at	0.4473	0.00432	2.90351	-2.05271	0.230542	AK293223.1	NA	HDAC11
11750045_x_at	0.437	0.00331	-2.99155	-2.05372	-0.409201	AK301674.1	NA	TPM3
11724820_a_at	0.4473	0.00431	-2.90428	-2.06087	-0.293214	CA309507	NA	NEK6
11720410_s_at	0.4265	0.00276	-3.04959	-2.06322	-0.558153	BM676467	NA	CYP1B1
11763796_at	0.4473	0.00429	2.90558	-2.07462	0.213559	AK309741.1	NA	EPHB1
11744052_a_at	0.4473	0.00431	-2.90387	-2.07716	-0.284647	BM982721	NA	SLC11A2
11726583_s_at	0.3816	0.00151	-3.23874	-2.07876	-0.481403	X69910.2	NA	CKAP4
11743864_a_at	0.4473	0.00437	-2.89981	-2.07982	-0.398711	S49852.1	NA	ATP2B1
11733670_at	0.4473	0.00445	2.89375	-2.08003	0.274411	NM_203303.2	NA	ZCCHC13
11761132_at	0.4473	0.00444	2.89429	-2.08206	0.302133	AK298400.1	NA	AGXT
11736593_a_at	0.4473	0.00453	2.88712	-2.08421	0.378701	DB336519	NA	LDB3
11722609_a_at	0.4473	0.00393	-2.93501	-2.08427	-0.443251	NM_020239.3	NA	CDC42SE1
11755082_a_at	0.4473	0.0045	2.8895	-2.08491	0.181336	BE791720	NA	ZNF836
11722389_at	0.4473	0.00426	-2.90802	-2.08596	-0.24453	NM_005955.2	NA	MTF1
11717570_s_at	0.4473	0.00453	2.88745	-2.08768	0.615765	NM_000257.2	NA	MYH7
11762180_x_at	0.4473	0.00454	2.88688	-2.08902	0.229461	AK300653.1	NA	LPO
11763075_x_at	0.4473	0.0045	2.88993	-2.09292	0.156493	FJ499398.1	NA	---
11738873_a_at	0.4473	0.00447	2.89203	-2.09486	0.398785	NM_030615.2	NA	KIF25
11734747_a_at	0.4396	0.00347	-2.97559	-2.09591	-0.76761	BC171786.1	NA	C4A /// C4B /// C4B_2
11762190_at	0.4473	0.00445	2.89377	-2.09911	0.265224	BC034350.1	NA	CA6
11739642_a_at	0.4473	0.00456	-2.88552	-2.09958	-0.2954	DB515190	NA	STXBP5
11717870_x_at	0.4473	0.00444	-2.89453	-2.10036	-0.26075	NM_005741.4	NA	ZNF263
11726992_a_at	0.4473	0.00462	2.88068	-2.10046	0.160486	AF419299.1	NA	GFAP
11750661_a_at	0.4473	0.00459	2.88306	-2.10188	0.213085	AK302475.1	NA	RGS22
11726209_a_at	0.4473	0.00459	2.88316	-2.10252	0.28982	NM_001113567.1	NA	LRRC75A
11754270_a_at	0.4473	0.00405	-2.9245	-2.10258	-0.819382	T67984	NA	C4A /// C4B /// C4B_2
11736714_x_at	0.4473	0.00468	2.87652	-2.10928	0.447789	NM_207163.1	NA	LMOD2
11742898_x_at	0.4473	0.00463	2.88034	-2.10963	0.668144	BC126409.1	NA	MYH2
11745189_a_at	0.4473	0.0045	-2.8894	-2.11	-0.369801	BC127186.1	NA	APOL1
11741679_x_at	0.4473	0.00466	-2.87836	-2.11085	-0.297568	NM_001136530.1	NA	SERPINE2
11717319_a_at	0.4473	0.00463	-2.88022	-2.11202	-0.476828	NM_014822.2	NA	SEC24D
11745523_a_at	0.4473	0.00469	2.87574	-2.11358	0.665133	BC117217.1	NA	MYBPC1
11756694_a_at	0.4473	0.00435	-2.9007	-2.11369	-0.341328	AL834489.1	NA	RNF44
11751767_a_at	0.4473	0.00466	2.87835	-2.11449	0.59325	AK297900.1	NA	CKM
11751563_s_at	0.4473	0.00373	2.95181	-2.11582	0.296349	DQ352863.1	NA	GLYCTK
11752247_a_at	0.4473	0.00461	-2.88136	-2.11715	-0.202414	AK302923.1	NA	TCF12
11763421_a_at	0.4473	0.00475	2.87177	-2.12661	0.38136	DB357427	NA	ABCC9
11758273_s_at	0.4135	0.00217	-3.12693	-2.12839	-0.428209	AI491714	NA	ARF6
11763433_at	0.4473	0.0048	2.86799	-2.12997	0.358909	CA444932	NA	TTC39A
11748455_a_at	0.4473	0.00476	2.87088	-2.13145	0.218468	AK295883.1	NA	SLC46A1
11757214_at	0.4473	0.00478	2.86962	-2.13351	0.237554	NR_024162.1	NA	FKBP1AP1
11735771_x_at	0.4473	0.0046	2.88271	-2.13904	0.167194	NM_181510.2	NA	WFDC8
11734603_s_at	0.4473	0.00463	2.88046	-2.1405	0.313272	NM_199001.1	NA	CYSRT1
11755961_x_at	0.4473	0.00447	2.89219	-2.14145	0.223388	AF218027.1	NA	POLL
11748915_a_at	0.4473	0.00479	2.86852	-2.14335	0.265464	AK303779.1	NA	GPT
11731795_at	0.4473	0.00487	2.86336	-2.14367	0.232958	NM_173567.4	NA	EPHX4
11733944_at	0.4473	0.00486	-2.86383	-2.14429	-0.209368	BM998282	NA	RAP2B
11717323_a_at	0.4473	0.00489	2.86201	-2.14476	0.324698	AK295626.1	NA	EZH1
11755030_a_at	0.4473	0.00444	2.89452	-2.14489	0.232166	BC063892.1	NA	PRRT4
11722814_s_at	0.4473	0.00479	-2.86911	-2.14489	-0.334498	BE565648	NA	RANBP2 /// RGPD1 /// RGPD2 /// RGPD3 /// RGPD4 /// RGPD5 /// RGPD6 /// RGPD8
11725102_at	0.4473	0.00489	2.86187	-2.14968	0.173144	NM_005228.3	NA	EGFR
11722582_a_at	0.4473	0.0039	2.93741	-2.15144	0.130423	BU689389	NA	LOC100630923 /// PRKRIP1
11717366_at	0.4473	0.00433	-2.90293	-2.15241	-0.369113	NM_020119.3	NA	ZC3HAV1
11762415_a_at	0.4473	0.00493	2.85907	-2.15253	0.247166	AF480883.1	NA	PLPP3
11735248_a_at	0.4473	0.00494	2.85844	-2.15282	0.25793	BC112005.1	NA	DUSP19
11755058_a_at	0.4473	0.00429	-2.90545	-2.1566	-0.553474	BC020636.1	NA	BAZ1A
11742818_a_at	0.4473	0.00491	-2.86018	-2.15674	-0.431119	CR456952.1	NA	PLAUR
11759622_s_at	0.4104	0.00203	-3.1481	-2.15752	-0.571777	BX648405.1	NA	DDX21
11751893_a_at	0.4473	0.00492	2.85971	-2.15765	0.211194	BC144669.1	NA	COL4A6
11760630_at	0.4473	0.00494	2.85839	-2.15897	0.267567	AK298789.1	NA	RNF43
11759429_a_at	0.4473	0.00496	-2.85712	-2.16372	-0.283999	NM_003709.2	NA	KLF7
11726836_a_at	0.4473	0.005	2.85424	-2.16448	0.259228	BC104030.2	NA	SCAI
11739186_x_at	0.4473	0.00504	2.85169	-2.16808	0.189511	BC143398.1	NA	CCDC142
11762070_a_at	0.4473	0.00504	2.8516	-2.16829	0.305772	AK304783.1	NA	SLCO2B1
11722594_at	0.4473	0.00478	-2.86968	-2.16874	-0.326339	BM974997	NA	AKAP13
11722703_a_at	0.4473	0.00503	-2.85235	-2.17502	-0.309816	BC041804.1	NA	DZIP1
11725245_a_at	0.4473	0.00482	2.86646	-2.17583	0.246261	NM_152744.3	NA	SDK1
11735129_a_at	0.4473	0.00506	2.85027	-2.17623	0.252085	NM_182513.2	NA	SPC24
11746537_x_at	0.4473	0.00502	-2.85328	-2.17698	-0.230553	AK302873.1	NA	EIF4G3
11727111_a_at	0.4473	0.00507	-2.84983	-2.17859	-0.368198	NM_015033.2	NA	FNBP1
11736827_at	0.4473	0.0051	2.84764	-2.17904	0.191943	AF056209.1	NA	RASSF9
11727911_a_at	0.4473	0.00503	2.85243	-2.17924	0.377658	NM_144994.7	NA	ANKRD23 /// ANKRD39
11725640_a_at	0.4324	0.00287	-3.03721	-2.18028	-0.425029	BC007067.1	NA	NSL1
11754266_s_at	0.4473	0.00503	-2.85231	-2.18226	-0.304643	AU153511	NA	E2F3
11755316_a_at	0.4473	0.00512	2.84653	-2.18599	0.246644	BC035888.1	NA	TMEM139
11758598_s_at	0.437	0.00326	-2.99565	-2.18879	-0.56363	AA947989	NA	SERPINE2
11746111_a_at	0.4473	0.00503	-2.85219	-2.18924	-0.357513	AK300098.1	NA	G3BP1
11758872_at	0.4473	0.00511	-2.84676	-2.18967	-0.333128	BG678787	NA	CDC37L1
11740539_s_at	0.4473	0.00519	2.84177	-2.19143	0.189772	BC069287.1	NA	SCGB1C1 /// SCGB1C2
11728120_at	0.4473	0.00516	2.84342	-2.19334	0.313555	NM_030568.3	NA	KHDC1
11741703_at	0.4473	0.00516	2.8439	-2.19486	0.268175	BC130350.1	NA	HIST1H1T
11763298_at	0.437	0.00319	-3.0027	-2.1966	-0.239279	BM980050	NA	ERVK3-1 /// LOC105372481
11730044_a_at	0.4473	0.00518	2.84231	-2.19752	0.201435	NM_032596.3	NA	C9orf24
11743297_a_at	0.4473	0.00517	-2.84334	-2.19768	-0.217189	BM974261	NA	CNOT6
11739976_a_at	0.4473	0.00522	2.83972	-2.20141	0.205138	CA447531	NA	ITGA11
11724018_a_at	0.4473	0.00526	2.83746	-2.2062	0.382621	NM_002301.4	NA	LDHC
11720665_s_at	0.437	0.00321	-3.00111	-2.20666	-0.565267	AI472757	NA	SYNCRIP
11748160_s_at	0.4473	0.00526	-2.8369	-2.2096	-0.243136	AK304405.1	NA	LAMP2
11719018_at	0.4473	0.00526	-2.83693	-2.20979	-0.343263	BX412107	NA	CBFB
11718317_at	0.4473	0.00492	2.8598	-2.21152	0.267146	NM_012140.3	NA	SLC25A10
11753551_a_at	0.4473	0.00532	2.8336	-2.21247	0.283502	AY345239.1	NA	KDM8
11743301_a_at	0.4473	0.0045	-2.88956	-2.21264	-0.368215	BG573565	NA	SRP72
11758533_s_at	0.4473	0.00529	2.83548	-2.21514	0.217192	AW269147	NA	CNGA1
11755578_a_at	0.4473	0.00531	2.83422	-2.21681	0.241931	BC034980.1	NA	SRRM5
11737840_x_at	0.4473	0.00531	2.83368	-2.21694	0.253018	NM_017781.2	NA	CYP2W1
11733017_a_at	0.4473	0.00414	-2.9177	-2.2178	-0.634685	BC030815.1	NA	PIK3R1
11745892_a_at	0.4473	0.00508	-2.84885	-2.21886	-0.617842	BC015062.1	NA	MTHFD2
11747709_a_at	0.4473	0.00535	-2.8316	-2.22224	-0.306792	AK302367.1	NA	PITPNB
11729749_at	0.4473	0.00536	2.83104	-2.22263	0.513255	NM_006512.2	NA	SAA2-SAA4 /// SAA4
11722371_x_at	0.4473	0.00506	-2.85012	-2.22339	-0.334862	AI621233	NA	TRIM22
11732704_a_at	0.4473	0.00514	2.84505	-2.22361	0.236285	NM_001004358.1	NA	FGFRL1
11743744_at	0.4473	0.00538	2.82965	-2.22507	0.233653	AK094140.1	NA	FAM26E
11739548_at	0.4473	0.00532	2.83359	-2.22598	0.273464	AY359468.1	NA	CSPG4
11740552_at	0.4473	0.00541	2.82784	-2.22776	0.388532	BC136637.1	NA	ASPG
11733018_s_at	0.4473	0.00391	-2.93681	-2.22839	-0.362225	BC030815.1	NA	PIK3R1
11715828_a_at	0.4473	0.00519	-2.8418	-2.23123	-0.399025	CR457412.1	NA	M6PR
11752787_a_at	0.4473	0.00543	2.82643	-2.23243	0.182433	AK304177.1	NA	TP73
11744320_at	0.4473	0.00529	2.83527	-2.23277	0.195339	AK022830.1	NA	PIGZ
11752006_a_at	0.4473	0.00548	2.82315	-2.24061	0.208579	AK295670.1	NA	MCF2L
11720389_a_at	0.4473	0.00551	2.82121	-2.24139	0.261794	BX105256	NA	PTPN23
11742489_at	0.4473	0.00547	2.82362	-2.24289	0.234064	NM_212556.2	NA	ASB18
11745110_s_at	0.4473	0.00541	2.82783	-2.24416	0.286875	BC021896.1	NA	GLYCTK
11747140_a_at	0.4473	0.00554	2.81929	-2.24557	0.248559	BC128580.1	NA	SLC22A23
11755923_x_at	0.4473	0.00545	2.8252	-2.2459	0.270841	AK129761.1	NA	ARHGEF28
11720793_x_at	0.4473	0.00531	2.83416	-2.24779	0.412498	AB054121.1	NA	AACS
11748670_a_at	0.4473	0.00551	-2.82172	-2.24807	-0.530682	AK294919.1	NA	PIK3R1
11717067_a_at	0.4473	0.00557	-2.81793	-2.25084	-0.579796	AF154054.1	NA	GREM1
11729962_a_at	0.4473	0.00557	2.81748	-2.25183	0.311525	BX329400	NA	ADCYAP1
11733085_a_at	0.4473	0.00556	2.81814	-2.25302	0.574223	NM_001976.3	NA	ENO3
11717122_s_at	0.4473	0.0054	2.82809	-2.25368	0.226689	BU631150	NA	C6orf106
11739882_a_at	0.4473	0.0056	-2.81577	-2.25433	-0.292985	BQ019013	NA	GLIS3
11721417_at	0.4473	0.00556	2.81842	-2.25447	0.329399	NM_000336.2	NA	SCNN1B
11742990_x_at	0.4473	0.00557	-2.81786	-2.25576	-0.511701	BG338144	NA	EZR
11739495_at	0.4473	0.00562	2.81442	-2.26014	0.195004	AK296278.1	NA	SLC29A4
11748185_a_at	0.4473	0.00565	2.81297	-2.26348	0.257711	BC040264.1	NA	CCDC57
11747508_a_at	0.4473	0.00564	-2.81374	-2.26377	-0.374019	AK294610.1	NA	EPB41L3
11746544_a_at	0.4473	0.00563	-2.81405	-2.26544	-0.196637	AK302260.1	NA	IPO8
11727751_a_at	0.4473	0.00569	2.81061	-2.26568	0.206021	NM_205860.1	NA	NR5A2
11716063_at	0.4473	0.00562	-2.81458	-2.26591	-0.7546	NM_002160.2	NA	TNC
11727449_a_at	0.4473	0.00569	2.81018	-2.26601	0.376166	NM_013353.2	NA	TMOD4 /// VPS72
11722114_a_at	0.4473	0.0057	-2.80996	-2.2664	-0.25829	NM_012424.3	NA	RPS6KC1
11724202_s_at	0.4473	0.00478	-2.86975	-2.26666	-0.494165	BC001721.1	NA	SNRPD1
11762201_x_at	0.4473	0.00562	2.81485	-2.27138	0.217781	BC132756.1	NA	CDHR4
11727523_x_at	0.4473	0.00571	-2.80948	-2.2763	-0.388692	AK292573.1	NA	ZNF267
11754665_x_at	0.4473	0.00574	2.80722	-2.27643	0.263434	BC065929.1	NA	LEFTY2
11762230_at	0.4473	0.00565	2.81264	-2.28328	0.278705	AK295693.1	NA	HAAO
11735990_x_at	0.4473	0.00473	-2.87321	-2.28372	-0.625772	BC038982.1	NA	JCHAIN
11715274_x_at	0.4473	0.00584	2.80186	-2.28704	0.779695		47519592	TPM2
11727138_a_at	0.4473	0.00585	2.801	-2.28743	0.155871	BC034483.1	NA	HSPA1L
11722005_a_at	0.4473	0.00467	-2.87721	-2.28807	-0.361066	BC010105.2	NA	NASP
11747644_s_at	0.4473	0.00588	2.79952	-2.28978	0.391468	AK298340.1	NA	LIMS1 /// LIMS3 /// LIMS3-LOC440895 /// LIMS3L
11730645_a_at	0.4473	0.00587	2.79981	-2.29035	0.280168	BC113613.1	NA	SP7
11731085_a_at	0.4473	0.00583	2.80204	-2.29049	0.25181	AK293792.1	NA	CAPN3
11762584_x_at	0.4473	0.00543	2.82649	-2.2905	0.200488	BC037954.1	NA	GRIK2
11723608_a_at	0.4473	0.00466	-2.87814	-2.2918	-0.371165	BU619927	NA	AGFG1
11729767_s_at	0.4473	0.00586	2.80049	-2.29224	0.21382	NM_012079.4	NA	DGAT1
11735477_a_at	0.4473	0.00588	2.79926	-2.2925	0.262494	BC074834.2	NA	CHST6
11743314_a_at	0.4177	0.00247	3.08554	-2.29269	0.550877	BM975544	NA	FASN
11751156_a_at	0.4473	0.00578	2.80484	-2.29273	0.259133	AK296407.1	NA	CABLES1
11752524_s_at	0.4473	0.00588	2.79903	-2.29456	0.409022	AK299868.1	NA	CELSR3
11717267_x_at	0.4473	0.00584	2.8016	-2.29487	0.243432	U66063.1	NA	CAMK2G
11733411_at	0.4473	0.00584	2.80143	-2.29581	0.249638	U08336.1	NA	TCF15
11722374_a_at	0.4473	0.00579	-2.80433	-2.29768	-0.208322	EB388154	NA	GGA2
11741537_a_at	0.4473	0.00595	2.79542	-2.29984	0.289164	BC127115.1	NA	KIF13A
11716604_a_at	0.4473	0.00586	-2.80053	-2.30104	-0.220859	AF151831.1	NA	KBTBD2
11750458_x_at	0.4473	0.00591	2.7973	-2.30154	0.832622	AK300670.1	NA	CA3
11743461_s_at	0.4473	0.00597	2.7943	-2.30181	0.317148	DB577006	NA	GPM6B
11740479_s_at	0.4473	0.00592	2.79699	-2.3025	0.371621	NM_002235.3	NA	GALNT8 /// KCNA6
11735918_a_at	0.4473	0.00589	2.79874	-2.30287	0.201456	NM_024555.3	NA	FBXL6
11736592_x_at	0.4473	0.00592	2.797	-2.30376	0.461577	NM_007078.2	NA	LDB3
11751979_a_at	0.4473	0.00586	2.80021	-2.30415	0.221081	BC067101.1	NA	MYOM3
11763180_x_at	0.4473	0.00584	2.80151	-2.30633	0.209585	AK294107.1	NA	UBE2F
11763681_x_at	0.4473	0.00598	2.79368	-2.30894	0.175323	AY258329.1	NA	PPARA
11744900_x_at	0.437	0.00325	2.99695	-2.30946	0.309275	AF108658.1	NA	FADS2
11719538_at	0.4473	0.00587	2.79983	-2.30971	0.238494	AK290108.1	NA	BBOX1
11721194_a_at	0.4473	0.00604	2.79033	-2.31096	0.167478	BC028386.2	NA	RRP1B
11751247_a_at	0.4473	0.00601	2.79158	-2.31108	0.281828	AK303425.1	NA	PIK3CD
11755551_a_at	0.4473	0.00603	2.79043	-2.31118	0.272819	AK123936.1	NA	MYO18B
11747767_a_at	0.4473	0.00598	2.79325	-2.31132	0.170864	AK291519.1	NA	MBD1
11762588_x_at	0.4473	0.00605	2.78962	-2.31356	0.318847	M13785.1	NA	CYP3A4
11745093_x_at	0.4473	0.00606	2.78916	-2.31643	0.437685	AK299434.1	NA	LMOD2
11754925_a_at	0.4473	0.00579	-2.80475	-2.31706	-0.342731	AK075020.1	NA	SYK
11727957_a_at	0.4473	0.00605	2.78974	-2.31841	0.299939	NM_012144.2	NA	DNAI1
11730615_a_at	0.4473	0.0061	2.78673	-2.31929	0.284732	NM_032726.2	NA	PLCD4
11745883_s_at	0.4473	0.00606	2.78893	-2.32045	0.213688	AK316473.1	NA	2024-09-09
11720409_s_at	0.437	0.00315	-3.00727	-2.32055	-0.64362	BM977214	NA	CYP1B1
11722410_at	0.4473	0.00601	-2.79179	-2.32183	-0.341314	NM_017423.2	NA	GALNT7
11729387_x_at	0.4473	0.0058	-2.80408	-2.32301	-0.474011	NM_001099693.1	NA	RPL31
11750436_s_at	0.4473	0.00611	2.78634	-2.3234	0.303967	U90304.1	NA	IRX5
11739859_a_at	0.4473	0.00613	2.78476	-2.32449	0.317506	AF242529.1	NA	PACSIN1
11758656_s_at	0.4473	0.00438	-2.89873	-2.32522	-0.506329	AA954483	NA	UBQLN2
11763930_at	0.4473	0.0055	2.82205	-2.32548	0.117464	NR_003255.2	NA	---
11751860_a_at	0.4473	0.00612	2.78533	-2.32557	0.273086	AF502908.1	NA	HYAL1
11727997_a_at	0.4473	0.00613	2.78472	-2.32878	0.22912	AV699659	NA	MYEF2
11754557_s_at	0.4473	0.00599	-2.79304	-2.33008	-0.329819	AK055431.1	NA	PRKCA
11745549_a_at	0.4473	0.00608	2.78758	-2.33128	0.162079	AF486838.1	NA	ARHGEF2
11758797_s_at	0.4473	0.00613	-2.78474	-2.33149	-0.31744	AF419331.1	NA	SRSF10
11749692_a_at	0.4473	0.00619	2.78149	-2.33476	0.53294	AK297628.1	NA	ACTN2
11739247_a_at	0.4473	0.00621	-2.78051	-2.3365	-0.366315	AK128051.1	NA	FAM208B
11742592_x_at	0.4473	0.00622	2.78	-2.33667	0.284839	NM_001004690.1	NA	OR2M5
11764233_s_at	0.4473	0.00623	2.77925	-2.33741	0.310832	BX354796	NA	C1orf56
11721891_at	0.4473	0.00619	2.78157	-2.33926	0.213151	NM_001008701.2	NA	ADGRL1
11752226_a_at	0.4473	0.00623	2.77933	-2.34003	0.161536	BC131784.1	NA	SNRNP200
11755663_s_at	0.437	0.00331	-2.99099	-2.34461	-0.383115	AK122861.1	NA	FOXO3 /// FOXO3B
11728308_at	0.4473	0.0063	2.77552	-2.34519	0.251394	NM_019010.1	NA	KRT20
11756685_a_at	0.4473	0.00612	-2.78574	-2.34591	-0.301497	AK307286.1	NA	SEC23IP
11754941_x_at	0.4473	0.00626	-2.77761	-2.34604	-0.961371	BC009754.2	NA	KRT18
11754484_a_at	0.4473	0.00616	2.78354	-2.34673	0.170682	AK126326.1	NA	COPS7B
11745594_x_at	0.4473	0.00588	2.79942	-2.35046	0.295791	BC018207.1	NA	GPT
11733164_a_at	0.4473	0.00568	2.81129	-2.35048	0.134253	NM_031956.2	NA	TTC29
11762638_x_at	0.4473	0.00635	2.77274	-2.35196	0.215682	AB072358.1	NA	SSH2
11715192_s_at	0.4473	0.00593	2.79617	-2.35655	0.156062		188219621	FAM221A
11755848_a_at	0.4473	0.00637	2.77156	-2.35717	0.225348	BX640850.1	NA	C17orf51
11724230_s_at	0.4473	0.00503	-2.85261	-2.35774	-0.309694	AI580100	NA	RBMS1
11720059_a_at	0.4473	0.00639	2.77057	-2.35898	0.375091	AF177909.1	NA	TTYH1
11760591_at	0.4473	0.00598	2.79361	-2.36146	0.209418	BC112357.1	NA	C9orf84
11748213_a_at	0.4473	0.0064	-2.77009	-2.36258	-0.376096	AK297748.1	NA	TSC22D2
11740623_a_at	0.4473	0.00645	2.76749	-2.36552	0.239241	AF472412.1	NA	KCNH5
11762067_at	0.4473	0.00645	-2.76769	-2.36817	-0.296189	BC080600.1	NA	FCF1
11734829_a_at	0.4473	0.00642	-2.76924	-2.36833	-0.703808	NM_005807.3	NA	PRG4
11763415_at	0.4473	0.00627	2.77749	-2.36986	0.228192	DB342771	NA	---
11720566_at	0.4473	0.00584	-2.80143	-2.37068	-0.581211	NM_005504.5	NA	BCAT1
11721363_x_at	0.4473	0.00477	-2.86994	-2.37263	-0.354279	AB209403.1	NA	IREB2
11733575_a_at	0.4473	0.00651	2.76442	-2.37271	0.274475	NM_001130159.1	NA	STOX1
11735940_s_at	0.4473	0.00654	2.76245	-2.37482	0.359065	NM_001081551.2	NA	DEFB103A /// DEFB103B
11750653_a_at	0.4473	0.00655	2.7624	-2.37668	0.233672	AK296428.1	NA	SEC16B
11758991_at	0.4473	0.00656	2.76144	-2.37911	0.192551	NM_198475.2	NA	FAM171A2
11748952_x_at	0.4473	0.00645	-2.76753	-2.37926	-0.506803	AK289932.1	NA	CTNNB1
11729985_s_at	0.4473	0.00658	2.76055	-2.37928	0.19043	AK292993.1	NA	FUT10
11723508_at	0.4473	0.00658	2.76054	-2.3807	0.221924	BU633203	NA	ZNF609
11737213_at	0.4473	0.00656	2.76173	-2.38093	0.26056	BC136288.1	NA	LINC01465
11730119_at	0.4473	0.0064	2.77017	-2.38213	0.186379	NM_152353.2	NA	CLDND2
11741606_s_at	0.4473	0.00647	-2.76633	-2.38236	-0.290512	U91543.1	NA	CHD3
11748642_a_at	0.4473	0.00661	2.75909	-2.38413	0.1662	BC140856.1	NA	AGAP1
11717310_a_at	0.4473	0.00622	-2.77984	-2.38491	-0.412423	NM_014366.4	NA	GNL3
11722616_at	0.4473	0.00656	-2.76137	-2.38525	-0.404002	BC013425.2	NA	UBLCP1
11736829_a_at	0.4473	0.00656	-2.76171	-2.38744	-0.434119	NM_145331.1	NA	MAP3K7
11740815_a_at	0.4473	0.00662	2.75867	-2.38817	0.156918	AK292021.1	NA	CNGA1
11731429_x_at	0.4473	0.0067	2.75455	-2.39261	0.318091	M18907.1	NA	CYP3A4
11762259_x_at	0.4473	0.00669	2.75506	-2.39335	0.211901	AK302054.1	NA	HLA-G
11746273_x_at	0.4473	0.00665	2.75693	-2.3936	0.144502	BC111774.1	NA	DUS4L
11722276_at	0.4473	0.00661	-2.75892	-2.39388	-0.307539	BC167155.1	NA	ZBED4
11748261_x_at	0.4473	0.00669	2.7549	-2.39439	0.20934	AK298327.1	NA	RINL
11737592_at	0.4473	0.00667	2.75575	-2.39572	0.200267	NM_001142800.1	NA	EYS
11720759_s_at	0.4473	0.0066	-2.75976	-2.39689	-0.329771	AK001625.1	NA	IVNS1ABP
11739480_a_at	0.4473	0.0067	2.75423	-2.39745	0.297886	AB023197.1	NA	NINL
11723713_at	0.4473	0.00677	2.75087	-2.40286	0.253433	BC050369.2	NA	E2F1
11742873_a_at	0.4473	0.00673	-2.75256	-2.40296	-0.254555	L34056.1	NA	CDH11
11739515_at	0.4473	0.00679	2.74986	-2.40323	0.177496	BC108929.2	NA	CA8
11763120_at	0.4473	0.00639	2.7706	-2.40399	0.265259	U96291.1	NA	IGKC
11758226_s_at	0.4473	0.00634	-2.77335	-2.40434	-0.339634	CF137568	NA	UBE2J1
11751149_x_at	0.4473	0.0068	2.74938	-2.40436	0.207599	AK298804.1	NA	STRN4
11722522_a_at	0.4473	0.00682	-2.74827	-2.40869	-0.369804	NM_022486.3	NA	SUSD1
11715246_x_at	0.4473	0.00673	2.75296	-2.40934	0.329619		111118993	ADGRB1
11760175_at	0.4473	0.00681	2.74879	-2.4095	0.275674	AK127468.1	NA	UQCC2
11762273_x_at	0.4473	0.00685	2.74643	-2.41141	0.211847	AK302450.1	NA	RAD51D
11731023_a_at	0.4473	0.00672	-2.75346	-2.41318	-0.448436	BG390306	NA	ATXN7
11753441_a_at	0.4473	0.00685	2.74657	-2.41319	0.301612	AY286318.1	NA	HILS1
11728599_a_at	0.4473	0.00683	2.74748	-2.41363	0.279636	NM_001008489.2	NA	PHOSPHO2
11735938_a_at	0.4473	0.00682	2.74803	-2.41468	0.32289	BC113721.1	NA	C6orf25
11719855_a_at	0.4473	0.00687	2.74558	-2.41529	0.246551	NM_001441.2	NA	FAAH
11749163_a_at	0.4473	0.00691	2.74382	-2.41895	0.26004	AK300435.1	NA	FARP2
11730413_a_at	0.4473	0.00693	2.7427	-2.41931	0.249529	NM_001033952.1	NA	CALCA
11758579_s_at	0.4473	0.00683	2.74779	-2.42022	0.431477	W90060	NA	FLVCR1-AS1
11735272_a_at	0.4473	0.00694	2.74235	-2.42142	0.311059	BC104914.1	NA	SHROOM1
11726575_a_at	0.4473	0.00695	2.74142	-2.4245	0.228628	NM_000764.2	NA	CYP2A6 /// CYP2A7
11746235_a_at	0.4473	0.00695	-2.74159	-2.42514	-0.21272	AK301992.1	NA	LIN37
11762261_x_at	0.4473	0.00701	-2.73869	-2.42857	-0.406774	AK300404.1	NA	HSPA8
11751132_a_at	0.4473	0.00701	2.73853	-2.4294	0.218046	AF285595.1	NA	TAF7L
11716804_at	0.4473	0.00696	-2.74124	-2.42988	-0.327181	NM_021623.1	NA	PLEKHA2
11759092_at	0.4473	0.006	-2.79255	-2.43087	-0.292068	AF022789.1	NA	USP12
11756777_a_at	0.4473	0.00676	2.75106	-2.4321	0.145687	BC035858.1	NA	HCRTR2
11738473_s_at	0.4473	0.00685	2.74646	-2.43329	0.215051	NM_001009562.4	NA	SLCO1B7
11733570_at	0.4473	0.00706	2.73641	-2.43366	0.255571	NM_014360.2	NA	NKX2-8
11735408_at	0.4473	0.00661	2.75904	-2.43431	0.21093	NM_198849.2	NA	SIAH3
11743483_a_at	0.4473	0.00632	-2.77462	-2.43459	-0.416161	BM999529	NA	RNASEH2B
11763369_at	0.4473	0.00691	2.74377	-2.43482	0.234735	Z40432	NA	CHORDC1
11732799_at	0.4473	0.00664	2.75737	-2.43487	0.178582	NM_001010887.2	NA	ACER2
11732204_a_at	0.4473	0.00427	-2.90684	-2.43567	-0.453953	BX413854	NA	NAP1L1
11747909_x_at	0.4473	0.00705	2.7366	-2.44277	0.161399	BC144292.1	NA	KDM4B
11737836_a_at	0.4473	0.00713	2.73262	-2.44277	0.246411	AK292030.1	NA	NSMF
11719071_s_at	0.4473	0.00658	-2.76058	-2.44392	-0.551704	NM_006948.4	NA	HSPA13
11739361_a_at	0.4473	0.00717	-2.731	-2.44563	-0.241842	AK295180.1	NA	AKAP10
11746141_x_at	0.4473	0.00717	2.73071	-2.44813	0.156954	AI888703	NA	ARHGEF26
11740983_x_at	0.4473	0.00716	2.73108	-2.44985	0.610304	NM_203378.1	NA	MB
11753930_a_at	0.4473	0.00705	2.7368	-2.45004	0.165639	AK296603.1	NA	ZNF821
11732006_s_at	0.4473	0.00721	2.729	-2.45126	0.25449	NM_001012969.2	NA	ADAL
11732001_a_at	0.4473	0.007	2.73891	-2.45235	0.197201	AB036704.1	NA	PDE11A
11748029_a_at	0.4473	0.00701	2.73858	-2.45282	0.239284	AK295497.1	NA	TFE3
11717620_a_at	0.4473	0.00717	2.73059	-2.45288	0.405633	NM_001145437.1	NA	LSS
11742058_a_at	0.4473	0.00715	2.73173	-2.45297	0.258688	AF521189.1	NA	ECE2
11723498_a_at	0.4473	0.00724	2.72741	-2.45507	0.165385	BC101265.1	NA	RHBDD1
11723199_s_at	0.4473	0.00449	-2.89081	-2.45675	-0.399289	CB306535	NA	HNRNPA3 /// HNRNPA3P1
11721307_at	0.4473	0.00728	-2.72557	-2.45827	-0.356086	BC110820.1	NA	PHLDA1
11741333_s_at	0.4473	0.00728	2.72567	-2.45859	0.255536	BC136590.1	NA	KIF18B
11762667_s_at	0.4473	0.00679	2.74956	-2.45878	0.222657	BC013174.1	NA	AP5M1
11745521_x_at	0.4473	0.00728	-2.72559	-2.45947	-0.237406	FJ380058.1	NA	ABI1
11740832_at	0.4473	0.00715	2.73169	-2.46012	0.258339	BC137086.1	NA	PLEKHG7
11748147_a_at	0.4473	0.0073	2.72451	-2.46113	0.197576	AK301041.1	NA	MRPL2
11750355_a_at	0.4473	0.0073	-2.72435	-2.46315	-0.347982	AK295788.1	NA	CCPG1 /// DYX1C1-CCPG1
11745479_a_at	0.4473	0.00708	2.73531	-2.46376	0.549752	AY172690.1	NA	GLYCTK
11744003_x_at	0.4473	0.00659	-2.76021	-2.46459	-0.405912	BG026531	NA	MTHFD2
11761139_at	0.4473	0.00693	2.74258	-2.46541	0.279838	EU718494.1	NA	ASPH
11752109_a_at	0.4473	0.00734	2.72282	-2.46793	0.200075	AK301473.1	NA	MAN2B2
11757476_x_at	0.4473	0.00734	2.72257	-2.46891	0.725901	F28455	NA	TNNT1
11746995_a_at	0.4473	0.00736	-2.7217	-2.46935	-0.503427	AK301068.1	NA	NPL
11724943_at	0.4473	0.00735	2.72196	-2.46978	0.248066	BC103496.1	NA	CLSTN2
11756338_x_at	0.4473	0.00704	2.73721	-2.47106	0.224913	AL568188	NA	DHRS11
11746639_a_at	0.4473	0.00686	-2.74599	-2.47163	-0.530451	AY154471.1	NA	RASSF2
11720779_a_at	0.4473	0.00742	2.71894	-2.47353	0.265975	CR610643.1	NA	KLHL22
11739540_a_at	0.4473	0.00729	-2.72506	-2.47438	-0.40382	H18525	NA	PIK3R1
11761788_at	0.4473	0.00746	2.71696	-2.47777	0.240828	AK300542.1	NA	UBXN1
11715951_s_at	0.4473	0.00669	-2.75475	-2.47838	-0.6227	AK057635.1	NA	KCTD12
11757945_s_at	0.4473	0.00725	-2.72704	-2.47847	-0.352246	BE048388	NA	TP53BP2
11718759_x_at	0.4473	0.00729	-2.7252	-2.47952	-0.563775	AF207602.1	NA	HIF1A
11745028_a_at	0.4473	0.00746	-2.71714	-2.48012	-0.273137	EF216689.1	NA	NKRF
11720483_x_at	0.4473	0.00747	2.71654	-2.48083	0.212225	NM_013284.2	NA	POLM
11749094_a_at	0.4473	0.00738	-2.72051	-2.48165	-0.431469	AK301513.1	NA	DSE
11733701_a_at	0.4473	0.0074	-2.71983	-2.48181	-0.340153	NM_001143781.1	NA	FKBP11
11747591_a_at	0.4473	0.00732	-2.72341	-2.48264	-0.546172	AK304847.1	NA	GLIPR1
11747993_a_at	0.4473	0.00736	2.72144	-2.4837	0.26968	AK292998.1	NA	CALCRL
11739037_s_at	0.4473	0.00753	2.71392	-2.48426	0.280532	BC002665.1	NA	PLP1
11744950_s_at	0.4473	0.00566	-2.81201	-2.48443	-0.379256	AK302154.1	NA	FAM71D /// SF3B4
11715686_s_at	0.4473	0.00387	-2.93954	-2.4863	-0.247149	AF017807.1	NA	ARPC5
11731646_a_at	0.4473	0.00756	2.71237	-2.48787	0.278025	AB026290.1	NA	USHBP1
11742501_a_at	0.4473	0.00755	2.71268	-2.48828	0.28938	NM_007096.2	NA	CLTA
11760229_x_at	0.4473	0.00757	2.71188	-2.48844	0.21613	BC010437.1	NA	KLHL23 /// PHOSPHO2-KLHL23
11761723_at	0.4473	0.00671	2.75382	-2.48927	0.144153	BC070293.1	NA	MKRN3
11720679_a_at	0.4473	0.00583	-2.80206	-2.49153	-0.550385	NM_016951.2	NA	CKLF /// CKLF-CMTM1
11736523_x_at	0.4473	0.00753	2.7137	-2.49153	0.673348	NM_001126133.1	NA	TNNT1
11735643_a_at	0.4473	0.00729	-2.72519	-2.49188	-0.795627	NM_002888.2	NA	RARRES1
11721175_at	0.4473	0.00716	-2.73149	-2.49358	-0.907009	NM_206963.1	NA	RARRES1
11725088_at	0.4473	0.00762	2.70934	-2.49387	0.505286	NM_005963.3	NA	MYH1
11717632_s_at	0.4473	0.00762	-2.70957	-2.4944	-0.188687	BC113513.1	NA	KLHL9
11730663_s_at	0.4473	0.00761	2.71004	-2.49448	0.205776	BC111067.1	NA	LRRC24
11749119_a_at	0.4473	0.00763	2.70929	-2.4947	0.186115	AK297025.1	NA	FGD4
11762191_x_at	0.4473	0.00711	2.73374	-2.49519	0.19039	BC034350.1	NA	CA6
11721127_at	0.4473	0.0074	2.71984	-2.49532	0.153224	NM_001977.3	NA	ENPEP
11729426_x_at	0.4473	0.00764	2.7084	-2.4964	0.311978	NM_133179.2	NA	XAGE3
11740177_x_at	0.4473	0.00747	2.71664	-2.49844	0.255964	NM_001114176.1	NA	AEBP2
11717416_a_at	0.4473	0.00766	-2.70759	-2.49892	-0.323422	AB051826.1	NA	RHOU
11721870_s_at	0.4473	0.00767	-2.70738	-2.49897	-0.203995	NM_017902.2	NA	HIF1AN
11744410_a_at	0.4473	0.00739	2.7203	-2.49921	0.198597	BC111001.1	NA	STMN4
11746889_a_at	0.4473	0.00654	-2.76271	-2.50094	-0.352647	BC094824.1	NA	CKAP4
11717695_a_at	0.4473	0.0076	2.71051	-2.50253	0.174016	NM_173555.2	NA	TYSND1
11718061_at	0.4473	0.00762	2.70959	-2.50254	0.214121	NM_002854.2	NA	PVALB
11753915_a_at	0.4473	0.0074	-2.71991	-2.50393	-0.524932	CR749817.1	NA	SEL1L3
11719760_at	0.4473	0.00772	-2.70482	-2.50436	-0.262748	AK290221.1	NA	ARRDC4
11730719_x_at	0.4473	0.00726	-2.72664	-2.50503	-0.392034	AF087876.1	NA	AP1S2
11754410_s_at	0.4473	0.00617	2.7826	-2.50514	0.425638	AK097232.1	NA	APLNR
11759905_a_at	0.4473	0.00758	2.71128	-2.50718	0.203514	BC110879.1	NA	EXD3
11716135_a_at	0.4473	0.00654	-2.76275	-2.50809	-0.502818	NM_017458.2	NA	MVP
11722368_a_at	0.4473	0.00775	-2.70364	-2.50848	-0.424882	AK290434.1	NA	TRIM22
11759796_at	0.4473	0.00779	2.70196	-2.51106	0.291575	BC104974.1	NA	HELZ2
11732264_a_at	0.4473	0.00778	2.70216	-2.51158	0.297903	NM_058164.2	NA	OLFM2
11725130_s_at	0.4473	0.00627	-2.77699	-2.51238	-0.346574	NM_001006933.1	NA	TCEAL3 /// TCEAL6
11752161_a_at	0.4473	0.00771	2.70532	-2.51244	0.175049	AK303395.1	NA	MYH8
11731361_a_at	0.4473	0.00777	2.70284	-2.51436	0.180235	NM_007180.2	NA	TREH
11715917_a_at	0.4473	0.00542	-2.82703	-2.51453	-0.664308	CB242537	NA	CD44
11758217_s_at	0.4473	0.0078	-2.70123	-2.51512	-0.286957	CB997200	NA	ABHD17C
11749935_s_at	0.4473	0.00412	-2.91937	-2.51578	-0.309123	AK298678.1	NA	TPM3
11740463_at	0.4473	0.00784	2.69976	-2.51597	0.214521	NM_001129979.1	NA	SYCE1L
11731588_s_at	0.4473	0.00721	2.72879	-2.5163	0.223633	NM_021139.2	NA	UGT2B4
11717825_a_at	0.4473	0.00786	2.6988	-2.51741	0.297253	NM_007029.2	NA	STMN2
11759813_x_at	0.4473	0.00786	2.69849	-2.51834	0.174808	BC096192.1	NA	HOXB1
11722746_x_at	0.4473	0.00778	2.70204	-2.51928	0.17995	BC157868.1	NA	BORCS8
11750500_a_at	0.4473	0.00786	2.69856	-2.51944	0.356891	CR533497.1	NA	RECQL5
11738830_x_at	0.4473	0.00788	2.69776	-2.52016	0.259996	NM_033303.3	NA	ADRA1A
11745783_a_at	0.4473	0.00783	2.6998	-2.52049	0.221469	AK298637.1	NA	TGM3
11717237_s_at	0.4473	0.00516	-2.84357	-2.52154	-0.447145	NM_001634.4	NA	AMD1
11730221_at	0.4473	0.00718	2.73017	-2.52213	0.229106	BC011958.1	NA	PNPLA2
11751662_a_at	0.4473	0.00774	2.70407	-2.52338	0.204871	AY957661.1	NA	IYD
11757722_s_at	0.4473	0.00745	-2.7176	-2.52373	-0.373478	BF590635	NA	2024-09-08
11764130_s_at	0.4473	0.00711	-2.73383	-2.52412	-0.693741	AW873186	NA	IGH /// IGHA1 /// IGHA2
11724047_a_at	0.4473	0.00793	2.69559	-2.5247	0.398601	CB305726	NA	TAF1C
11763497_x_at	0.4473	0.00789	-2.6973	-2.5249	-0.214786	BF793015	NA	POLE3
11715947_a_at	0.4473	0.00764	-2.70876	-2.52605	-0.320061	BI493002	NA	KCTD12
11755922_a_at	0.4473	0.00795	2.69463	-2.52639	0.219705	AK129761.1	NA	ARHGEF28
11754102_a_at	0.4473	0.00662	-2.75851	-2.52831	-0.510615	CR457384.1	NA	TMED3
11758768_x_at	0.4473	0.00796	-2.69436	-2.52876	-0.353102	AA829455	NA	AMD1
11736936_s_at	0.4473	0.00801	2.69193	-2.53234	0.232997	BC133042.1	NA	CDNF
11748604_a_at	0.4473	0.00751	2.71444	-2.53395	0.224414	BC114951.1	NA	DAPK2
11742102_x_at	0.4473	0.00804	2.69071	-2.53563	0.230515	NM_001135156.1	NA	DPF1
11734043_at	0.4473	0.00805	2.69025	-2.53609	0.213903	NM_014702.3	NA	KIAA0408 /// SOGA3
11760546_a_at	0.4473	0.00775	2.70351	-2.53615	0.173375	AK291638.1	NA	POLM
11755380_a_at	0.4473	0.00798	2.69347	-2.53684	0.198784	AK058090.1	NA	WDR92
11747696_a_at	0.4473	0.00806	2.68977	-2.539	0.204755	AK301146.1	NA	WDR24
11735288_x_at	0.4473	0.00808	2.68901	-2.53905	0.210151	NM_007077.3	NA	AP4S1
11750736_a_at	0.4473	0.00781	-2.7011	-2.53988	-0.450584	BC020600.1	NA	STEAP4
11725999_s_at	0.4473	0.00809	-2.68856	-2.54044	-0.435552	AK290978.1	NA	FAS
11726957_a_at	0.4473	0.00793	-2.69561	-2.54136	-0.312863	NM_207040.1	NA	TCF12
11739427_a_at	0.4473	0.00812	-2.68732	-2.54323	-0.254332	BF513141	NA	GPD2
11723082_s_at	0.4473	0.00765	2.70814	-2.5433	0.139239	AF172244.1	NA	HEMK1
11748841_a_at	0.4473	0.00782	-2.70036	-2.54346	-0.296686	AK304795.1	NA	SAMHD1
11745477_x_at	0.4473	0.00813	2.68679	-2.54386	0.240461	BC019358.1	NA	TTYH1
11731516_at	0.4473	0.00814	2.68622	-2.54542	0.286504	AK057924.1	NA	XPO4
11733533_at	0.4473	0.00814	2.6865	-2.54557	0.21929	NM_173483.3	NA	CYP4F22
11717373_at	0.4473	0.00811	-2.6876	-2.54599	-0.351092	CA419286	NA	DNAJC3
11748280_a_at	0.4473	0.00629	-2.77607	-2.54766	-0.626453	AK304641.1	NA	SERPINB1
11746603_a_at	0.4473	0.00804	2.69059	-2.54935	0.258641	AF411981.1	NA	ACAP3
11724305_a_at	0.4473	0.00818	2.6848	-2.55085	0.257618	U06935.1	NA	TEF
11737152_at	0.4473	0.00809	2.68853	-2.55099	0.263596	NM_001080531.1	NA	C4orf51
11738375_x_at	0.4473	0.00819	2.68398	-2.55102	0.328244	BC143802.1	NA	KIR3DL3
11753166_a_at	0.4473	0.00822	2.6829	-2.55268	0.228889	AK296387.1	NA	WDR6
11728689_at	0.4473	0.00825	-2.68166	-2.55491	-0.163993	NM_002871.3	NA	RABIF
11735703_at	0.4473	0.00639	-2.77078	-2.55522	-0.551501	NM_005946.2	NA	MT1A /// MT1P3
11763673_x_at	0.4473	0.00822	2.68283	-2.55586	0.310892	BC139776.1	NA	---
11724412_a_at	0.4473	0.00828	2.68043	-2.55834	0.243295	L02932.1	NA	PPARA
11719870_s_at	0.4473	0.00792	2.69587	-2.55898	0.191982	NM_005378.4	NA	MYCN
11742475_a_at	0.4473	0.0083	2.6794	-2.56007	0.259226	NM_003771.4	NA	KRT36
11750134_a_at	0.4473	0.0083	2.6796	-2.56041	0.200362	AK303479.1	NA	DNMBP
11738182_s_at	0.4473	0.00831	2.67906	-2.56097	0.211652	NM_022115.3	NA	PRDM15
11762166_a_at	0.4473	0.00817	2.68518	-2.56187	0.268634	AK297661.1	NA	ATAT1
11721090_at	0.4473	0.00566	-2.81242	-2.56195	-0.936834	NM_003246.2	NA	THBS1
11734099_at	0.4473	0.00814	2.68652	-2.56234	0.143209	CO249449	NA	ZNF578
11736195_a_at	0.4473	0.00828	-2.68047	-2.56341	-0.401847	M27691.1	NA	CREB1
11731842_a_at	0.4473	0.00836	2.67707	-2.56504	0.282242	AF097159.1	NA	B4GALT6
11737950_at	0.4473	0.0081	2.68822	-2.56534	0.273195	NM_172236.1	NA	POFUT1
11752499_a_at	0.4473	0.00829	-2.67982	-2.56608	-0.364081	AK304729.1	NA	CALD1
11724602_a_at	0.4473	0.00825	-2.68152	-2.56702	-0.243514	AY358590.1	NA	ERAP1
11716276_a_at	0.4473	0.00772	-2.70487	-2.56786	-0.377742	AK056315.1	NA	CBX5
11720411_s_at	0.4473	0.0064	-2.76994	-2.56788	-0.677108	NM_000104.3	NA	CYP1B1
11718157_s_at	0.4473	0.00825	-2.68161	-2.56799	-0.823342	BC039733.1	NA	PTX3
11717378_at	0.4473	0.00808	-2.68914	-2.57112	-0.435431	AF086914.1	NA	SRPRB
200050_PM_at	0.4473	0.00725	-2.72683	-2.57193	-0.364567	NM_007145.1	NA	ZNF146
11742660_x_at	0.4473	0.00845	2.67315	-2.57492	0.242413	NM_001105577.1	NA	URAD
11740955_a_at	0.4473	0.00848	2.67176	-2.57744	0.375775	NM_032129.1	NA	PLEKHN1
11715273_at	0.4473	0.00849	2.67135	-2.57744	0.744689		47519592	TPM2
11760372_at	0.4473	0.00849	2.67129	-2.57801	0.268644	AK301264.1	NA	PRKACA
11752839_a_at	0.4473	0.00842	2.67432	-2.58302	0.220709	AK304323.1	NA	ZNF185
11740957_x_at	0.4473	0.00854	2.66931	-2.58532	0.275724	NM_001145099.1	NA	SLC2A6
11723393_a_at	0.4473	0.00855	2.66895	-2.58827	0.243449	AY044449.1	NA	ALPK3
11758451_s_at	0.4473	0.00714	-2.73222	-2.58938	-0.215274	BM511702	NA	VCP
11763604_x_at	0.4473	0.00848	2.67203	-2.59111	0.28399	AK225562.1	NA	GPT
11721773_at	0.4473	0.00864	2.66508	-2.59115	0.3657	NM_015253.1	NA	LOC339166 /// WSCD1
11715477_at	0.4473	0.0073	-2.72429	-2.59158	-0.749521	NM_003234.2	NA	TFRC
11735704_x_at	0.4473	0.00675	-2.75174	-2.59302	-0.545181	NM_005946.2	NA	MT1A /// MT1P3
11762344_at	0.4473	0.00857	2.66811	-2.59325	0.172126	AY536376.1	NA	RPS18
11728682_at	0.4473	0.00836	-2.6768	-2.59341	-0.273476	BM968246	NA	KRR1
11721128_a_at	0.4473	0.00816	-2.68562	-2.59374	-0.365637	NM_014377.1	NA	DNAJC2
11763631_at	0.4473	0.00865	2.66498	-2.5941	0.270231	DA670149	NA	LIG3
11745658_x_at	0.4473	0.00867	2.66397	-2.59419	0.254921	FJ626421.1	NA	PAX5
11753504_x_at	0.4473	0.00869	2.66339	-2.59595	0.701485	AY280960.1	NA	ACTA1
11743106_a_at	0.4473	0.00868	-2.66343	-2.59679	-0.231951	BE561014	NA	DHX9
11726726_s_at	0.4473	0.00761	-2.71013	-2.59681	-0.490953	BC017114.1	NA	NABP1
11715833_a_at	0.4473	0.0087	-2.66287	-2.59773	-0.234124	NM_003707.2	NA	RUVBL1
11753350_x_at	0.4473	0.00873	-2.66173	-2.60042	-0.42734	EF010919.1	NA	KRR1
11755926_a_at	0.4473	0.00833	2.67805	-2.60058	0.222228	AK122736.1	NA	CNGA4
11724672_s_at	0.4473	0.00877	2.65993	-2.60236	0.158556	NM_203413.1	NA	ELP5
11760039_a_at	0.4473	0.00879	2.65895	-2.60441	0.232064	BC072015.1	NA	LRP1
11724404_a_at	0.4473	0.00569	-2.81056	-2.60587	-0.505796	NM_004906.3	NA	WTAP
11722171_a_at	0.4473	0.00881	2.65815	-2.60657	0.181374	BM682636	NA	TOLLIP
11735574_at	0.4473	0.00823	2.68236	-2.60678	0.140554	NM_173699.2	NA	MAGEB18
11723201_s_at	0.4473	0.00883	-2.65746	-2.60764	-0.221332	BU682901	NA	HNRNPA3
11729125_s_at	0.4473	0.00799	2.69293	-2.60898	0.161367	NM_002902.2	NA	RCN2
11733471_at	0.4473	0.00887	2.65578	-2.61133	0.260945	NM_052909.3	NA	PLEKHG4B
11739230_a_at	0.4473	0.00882	-2.65797	-2.61212	-0.318828	AF493890.1	NA	ARL4A
11744331_a_at	0.4473	0.00887	-2.65592	-2.61216	-0.68986	CA425839	NA	CFB
11731745_a_at	0.4473	0.00664	2.75744	-2.61442	0.347605	NM_014448.3	NA	ARHGEF16
11728969_a_at	0.4473	0.00863	-2.66565	-2.61643	-0.285762	AF201943.1	NA	AASDHPPT
11751141_a_at	0.4473	0.00833	-2.67805	-2.61686	-0.636706	AK300224.1	NA	ACTR3
11755108_a_at	0.4473	0.00858	2.66763	-2.61785	0.381404	CR740194	NA	LVRN
11753173_a_at	0.4473	0.00894	-2.65317	-2.61835	-0.229697	AK301382.1	NA	ZNF410
11748359_s_at	0.4473	0.00898	2.65165	-2.62034	0.232155	EU216069.1	NA	BCR
11746605_a_at	0.4473	0.00898	2.65153	-2.62069	0.226896	AK302718.1	NA	KIAA0586
11736255_a_at	0.4473	0.00784	-2.69943	-2.62104	-0.382505	CA306648	NA	INPP4A
11731259_a_at	0.4473	0.00893	2.65373	-2.62138	0.305799	NM_173050.2	NA	SCUBE1
11754418_s_at	0.4473	0.00775	-2.70372	-2.62156	-0.480842	AK130003.1	NA	G3BP1
11734486_a_at	0.4473	0.009	2.65089	-2.62182	0.240453	NM_130896.2	NA	WFDC8
11740179_at	0.4473	0.00898	2.65144	-2.62208	0.262149	BC069440.1	NA	CDYL2
11722200_s_at	0.4473	0.00886	-2.65651	-2.62248	-0.481035	NM_003474.4	NA	ADAM12
11716279_x_at	0.4473	0.00898	-2.65165	-2.6231	-0.196995	NM_001127322.1	NA	CBX5
11716246_at	0.4473	0.009	2.65083	-2.62367	0.239377	BC040943.1	NA	WASF2
11741453_at	0.4473	0.00903	2.64965	-2.62485	0.243573	BC110068.1	NA	SPINK4
11748732_x_at	0.4473	0.00902	-2.65004	-2.6255	-0.260134	AK295020.1	NA	PAPOLA
11758222_s_at	0.4473	0.0075	-2.71526	-2.62699	-0.397163	BG028434	NA	SLC20A1
11747043_at	0.4473	0.00906	2.64835	-2.62733	0.231257	BC132992.1	NA	ADAMTSL4-AS1
11726819_at	0.4473	0.00905	2.64893	-2.6274	0.233683	NM_001010866.2	NA	TMEM201
11744962_a_at	0.4473	0.00907	2.64807	-2.62865	0.280475	AY358466.1	NA	ART5
11717371_a_at	0.4473	0.00813	-2.68682	-2.63049	-0.268463	NM_004284.3	NA	CHD1L
11730944_a_at	0.4473	0.00906	2.6483	-2.63151	0.202261	NM_033124.4	NA	CCDC65
11734321_at	0.4473	0.00895	2.65291	-2.6317	0.24295	BC096269.2	NA	BMP3
11719945_a_at	0.4473	0.0077	2.70585	-2.63184	0.232738	M57707.1	NA	RARG
11723561_x_at	0.4473	0.00896	-2.65226	-2.63217	-0.452807	NM_020179.2	NA	SMCO4
11748902_a_at	0.4473	0.00913	2.6456	-2.63327	0.203772	AK302528.1	NA	CAMTA2
11744667_a_at	0.4473	0.00911	2.64629	-2.6334	0.16832	BC020855.1	NA	DENND5B
11756730_x_at	0.4473	0.0088	2.65876	-2.63492	0.159979	CR613271.1	NA	ATP13A2
11759339_at	0.4473	0.00916	2.64448	-2.63567	0.277946	BQ188874	NA	NTRK2
11763091_x_at	0.4473	0.00831	2.67907	-2.63599	0.17268	AF159055.1	NA	---
11754962_a_at	0.4473	0.00917	2.64409	-2.6367	0.301169	BX648256.1	NA	KAZN
11758176_s_at	0.4473	0.00916	-2.64463	-2.63694	-0.33481	AA749074	NA	ATP10D
11723463_a_at	0.4473	0.00919	2.64321	-2.63885	0.368749	NM_001134875.1	NA	C14orf80
11716601_a_at	0.4473	0.00872	-2.66207	-2.63926	-0.155437	AK292802.1	NA	KBTBD2
11740578_a_at	0.4473	0.00921	2.6427	-2.64067	0.256432	NM_018302.2	NA	C4orf19
11716018_s_at	0.4473	0.00856	-2.66842	-2.64266	-0.57161	NM_006868.3	NA	RAB31
11735261_a_at	0.4473	0.00812	2.68709	-2.64287	0.132778	NM_001079653.1	NA	SDK1
11729142_a_at	0.4473	0.00752	2.71406	-2.6445	0.238994	L25270.1	NA	KDM5C
11742460_a_at	0.4473	0.00924	2.64123	-2.64532	0.248669	NM_001143980.1	NA	CCDC154
11758263_s_at	0.4473	0.00683	-2.74775	-2.64535	-0.556651	CD367279	NA	CYBB
11726369_at	0.4473	0.00878	-2.65939	-2.64538	-0.526153	AB002803.1	NA	BACH1 /// GRIK1-AS2
11723560_at	0.4473	0.0087	-2.66288	-2.64544	-0.31804	NM_020179.2	NA	SMCO4
11756156_s_at	0.4473	0.00546	-2.82448	-2.64584	-0.899021	BF969065	NA	TFRC
11736786_s_at	0.4473	0.00926	2.64051	-2.64627	0.229383	AF411818.1	NA	CATSPER2 /// STRC
11727853_a_at	0.4473	0.00923	-2.64187	-2.6465	-0.243392	AF267865.1	NA	NUP50
11736361_at	0.4473	0.00929	-2.63945	-2.64674	-0.530004	BC101624.1	NA	MEDAG
11727551_a_at	0.4473	0.00928	2.64	-2.64678	0.190331	BC029308.1	NA	ADAMTS10
11758964_x_at	0.4473	0.00891	-2.65423	-2.64723	-0.319911	BG031487	NA	PAFAH1B2
11751199_x_at	0.4473	0.00906	2.64836	-2.64837	0.175399	AK293742.1	NA	MKNK2
11744694_a_at	0.4473	0.00639	-2.77093	-2.64949	-0.342983	BC028578.1	NA	BIRC2
11732725_at	0.4473	0.00923	2.64166	-2.64971	0.280365	NM_003643.3	NA	GCM1
11755932_a_at	0.4473	0.00908	-2.64763	-2.65143	-0.644294	AK225633.1	NA	HCLS1
11758012_x_at	0.4473	0.00937	2.6365	-2.65293	0.334453	AL557908	NA	APOA1
11720777_x_at	0.4473	0.0092	2.64284	-2.6535	0.209048	NM_013274.2	NA	POLL
11759888_at	0.4473	0.00937	2.63621	-2.65379	0.329529	BC136551.1	NA	PGLYRP2
11729027_a_at	0.4473	0.00938	2.63618	-2.65533	0.3627	NM_173662.2	NA	RNF175
11717479_at	0.4473	0.00601	-2.79176	-2.65572	-0.647037	NM_013995.2	NA	LAMP2
11750677_a_at	0.4473	0.0094	2.63511	-2.6558	0.268802	AK295781.1	NA	FAM65C
11728480_a_at	0.4473	0.00806	2.68977	-2.65687	0.094513	NM_144720.3	NA	JAKMIP1
11742230_x_at	0.4473	0.00856	2.66863	-2.65723	0.158619	NM_001136234.1	NA	SUPT20HL1
11736090_a_at	0.4473	0.00942	2.6344	-2.65763	0.327889	NM_005806.2	NA	OLIG2
11722364_at	0.4473	0.0094	2.63528	-2.65908	0.324455	NM_005205.2	NA	COX6A2
11759175_at	0.4473	0.00823	-2.68264	-2.663	-0.356726	BX357724	NA	MED28
11726863_at	0.4473	0.0095	2.63152	-2.66381	0.24762	NM_005938.2	NA	FOXO4
11755297_a_at	0.4473	0.00808	2.68879	-2.66704	0.284495	AL137291.1	NA	ARHGEF40
11741463_x_at	0.4473	0.00957	2.62897	-2.66966	0.157063	NM_001098538.1	NA	PRR4
11746272_a_at	0.4473	0.00958	2.62834	-2.67107	0.11989	BC111774.1	NA	DUS4L
11719838_a_at	0.4473	0.00933	-2.63774	-2.67197	-0.354845	NM_032991.2	NA	CASP3
11727521_s_at	0.4473	0.0096	-2.62762	-2.67211	-0.395233	BC039829.1	NA	INTS6
11738374_at	0.4473	0.00959	2.62819	-2.67259	0.247609	BC143802.1	NA	KIR3DL3
11739376_a_at	0.4473	0.00965	-2.62573	-2.67595	-0.208695	BC067770.1	NA	SREK1
11754539_s_at	0.4473	0.00964	2.62621	-2.67607	0.246686	AK094166.1	NA	LOC90768
11730453_a_at	0.4473	0.00965	2.62572	-2.67609	0.290478	BC110503.1	NA	KIF24
11748400_s_at	0.4473	0.00621	-2.78052	-2.67611	-0.421861	AK301285.1	NA	TPM4
11744763_x_at	0.4473	0.00954	-2.63001	-2.67733	-0.335057	AK316224.1	NA	ASNS
11743953_a_at	0.4473	0.00968	2.62477	-2.67847	0.226657	AI699506	NA	MSANTD1
11747830_a_at	0.4473	0.00967	2.62523	-2.67862	0.182143	AK295395.1	NA	BAP1
11752354_a_at	0.4473	0.0083	2.67963	-2.67894	0.0830216	AK303905.1	NA	KIAA1217
11719609_at	0.4473	0.00956	-2.62916	-2.67939	-0.173571	BC018660.1	NA	ADO
11762557_at	0.4473	0.00966	2.62543	-2.6801	0.184557	AF334590.1	NA	---
11743512_x_at	0.4473	0.00969	2.62428	-2.68185	0.193897	BG698228	NA	KDM4B
11744972_a_at	0.4473	0.00974	2.62271	-2.6826	0.22056	AK297179.1	NA	MYO15A
11733553_a_at	0.4473	0.00966	2.6255	-2.68262	0.193343	AK289803.1	NA	MAGI1
11736192_at	0.4473	0.00926	-2.64077	-2.68383	-0.431529	BX413783	NA	RRM2B
11733688_at	0.4473	0.00938	2.63602	-2.68384	0.215966	NM_001141972.1	NA	DPH6
11736005_x_at	0.4473	0.00976	2.62178	-2.68467	0.349511	BC095488.1	NA	PRH2
11732594_at	0.4473	0.00903	2.64955	-2.68512	0.177699	NM_001013736.1	NA	FAM47C
11726035_at	0.4473	0.00977	2.62147	-2.68662	0.33504	NM_000290.2	NA	PGAM2
11744038_a_at	0.4473	0.00979	2.62052	-2.68706	0.189872	CN369492	NA	NKAIN4
11754309_s_at	0.4473	0.00981	-2.62002	-2.68822	-0.175579	BE467528	NA	PTPRN2
11721803_a_at	0.4473	0.00982	-2.61965	-2.68927	-0.301473	CV813566	NA	BUB3
11757503_s_at	0.4473	0.00949	-2.63185	-2.69022	-0.351624	BI439616	NA	PNN
11745411_a_at	0.4473	0.00977	2.62157	-2.6907	0.221945	AK295551.1	NA	TMX3
11739837_a_at	0.4473	0.00933	-2.63797	-2.69088	-0.303572	BF574517	NA	KDM5A
11764149_s_at	0.4473	0.00981	-2.61994	-2.6921	-0.278816	BG572570	NA	DUSP16
11752862_a_at	0.4473	0.00988	2.61753	-2.6935	0.185502	AK296156.1	NA	KLF8
11762256_at	0.4473	0.00986	2.61831	-2.69418	0.179542	AK302155.1	NA	AKR1E2
11764168_at	0.4473	0.00983	2.61929	-2.69485	0.261456	BQ108664	NA	SLC25A1
11722829_x_at	0.4473	0.00873	-2.66141	-2.69528	-0.522919	AI738666	NA	SDAD1
11750226_a_at	0.4473	0.00991	2.61639	-2.69622	0.302369	AK299430.1	NA	ADCK1
11746878_s_at	0.4473	0.00558	-2.81715	-2.69764	-0.45881	M96843.1	NA	ID2
11717367_at	0.4473	0.007	-2.73894	-2.69879	-0.296136	BC027462.1	NA	ZC3HAV1
11763078_a_at	0.4473	0.00911	2.64624	-2.69899	0.151749	AF451984.1	NA	---
11745544_a_at	0.4473	0.00956	-2.62938	-2.69935	-0.149681	BC109266.2	NA	TICAM2 /// TMED7-TICAM2
11724736_x_at	0.4473	0.0099	-2.6165	-2.69972	-0.436932	NM_006474.4	NA	PDPN
11719784_x_at	0.4473	0.00542	-2.82714	-2.70063	-0.625734	NM_001025.4	NA	RPS23
11740926_at	0.4473	0.0099	2.61653	-2.703	0.243822	BC126401.1	NA	SATL1
11722888_s_at	0.4473	0.00856	-2.66865	-2.70408	-0.589129	NM_198449.2	NA	EMB /// EMBP1
11716400_at	0.4473	0.01	2.61243	-2.70418	0.223499	AK292443.1	NA	TP53INP2
11745307_a_at	0.4473	0.01	2.61242	-2.70427	0.193407	BC119646.1	NA	NFKBID
11733231_a_at	0.4473	0.01	2.6114	-2.7064	0.231754	NM_001109754.1	NA	PTPRB
11763068_at	0.4473	0.0101	2.61065	-2.70795	0.362122	AY423442.1	NA	BCL2L11
11758015_s_at	0.4473	0.00974	-2.62251	-2.70795	-0.459933	AI082580	NA	HPRT1
11717542_a_at	0.4473	0.00902	-2.65	-2.70814	-0.497279	BC051765.1	NA	NFKB1
11729171_x_at	0.4473	0.00983	-2.61937	-2.70948	-0.222157	BC024238.2	NA	NIFK
11738329_at	0.4473	0.0101	2.61061	-2.70955	0.209161	NM_001007125.1	NA	LKAAEAR1
11759064_at	0.4473	0.0101	2.60984	-2.70967	0.245778	DA570222	NA	AP5S1
11734877_s_at	0.4473	0.0101	2.60994	-2.71001	0.217126	DB241173	NA	TMEM30B
11757535_x_at	0.4473	0.0101	2.61022	-2.71017	0.205678	BP334573	NA	PRR4
11744742_x_at	0.4473	0.00993	2.61557	-2.7112	0.227127	AF527766.1	NA	LIMS2
11763690_at	0.4473	0.00985	2.61867	-2.71234	0.296129	AJ008116.1	NA	FMNL1
11750202_a_at	0.4473	0.00995	-2.61471	-2.71236	-0.470711	AK293931.1	NA	LAMP2
11732668_a_at	0.4473	0.0101	2.60879	-2.71236	0.161432	NM_001302.3	NA	APITD1-CORT /// CORT
11727014_at	0.4473	0.0101	-2.61051	-2.71279	-0.228517	BC078657.1	NA	PAPPA
11743580_s_at	0.4473	0.00995	-2.61488	-2.71293	-0.447238	BU622305	NA	ACTR2
11753416_a_at	0.4473	0.0101	2.60803	-2.7139	0.222449	BC109244.1	NA	ABCA2
11738533_a_at	0.4473	0.0096	2.62768	-2.71604	0.265828	NM_000226.3	NA	KRT9
11739910_a_at	0.4473	0.0102	2.60496	-2.72006	0.685136	BC001305.1	NA	ELOVL6
11755262_a_at	0.4473	0.0101	2.6089	-2.72044	0.145837	AK055686.1	NA	AP4M1
11719956_x_at	0.4473	0.00973	2.62286	-2.72053	0.20571	BC088367.1	NA	POLR3H
11740559_a_at	0.4473	0.0102	-2.60466	-2.72078	-0.215563	AK294009.1	NA	NSMAF
11724821_a_at	0.4473	0.00974	-2.62243	-2.72083	-0.337744	AB026289.1	NA	NEK6
11749531_x_at	0.4473	0.00941	-2.63483	-2.72398	-0.479026	AK316492.1	NA	TOP2B
11731284_a_at	0.4473	0.01	2.61128	-2.72588	0.264824	NM_014249.2	NA	NR2E3
11739897_a_at	0.4473	0.00935	2.63699	-2.72773	0.151758	AK290373.1	NA	ZNF280C
11718400_a_at	0.4473	0.00937	-2.63625	-2.72859	-0.482848	NM_000270.2	NA	PNP
11727746_a_at	0.4473	0.0104	2.60044	-2.72969	0.249501	NM_020212.1	NA	WDR93
11753195_a_at	0.4473	0.0103	2.60218	-2.73095	0.210583	BC127263.1	NA	SCUBE1
11753658_x_at	0.4473	0.0103	2.60195	-2.73183	0.252612	AB089958.1	NA	BACE1
11751578_a_at	0.4473	0.0103	2.60194	-2.73197	0.142107	AK301585.1	NA	TTC31
11761091_x_at	0.4473	0.0104	2.59914	-2.73231	0.211043	AK297272.1	NA	HEXDC
11719767_a_at	0.4473	0.0103	2.60343	-2.73308	0.381548	NM_016140.2	NA	TPPP3
11738806_a_at	0.4473	0.0104	2.59875	-2.73366	0.192224	NM_175850.1	NA	DNMT3B
11726768_at	0.4473	0.0102	2.60655	-2.73378	0.533981	NM_014332.1	NA	SMPX
11728430_a_at	0.4473	0.0104	2.5976	-2.73551	0.166369	AF232238.1	NA	HEY2
11716830_a_at	0.4473	0.0104	2.59814	-2.73602	0.225406	AK289755.1	NA	ATG9A
11764118_at	0.4473	0.0102	2.60444	-2.73669	0.295709	AI806168	NA	---
11725296_a_at	0.4473	0.0105	2.59658	-2.73766	0.215084	NM_016483.4	NA	PHF7
11719812_a_at	0.4473	0.0105	2.59652	-2.73782	0.167648	NM_017842.2	NA	SLC48A1
11719198_s_at	0.4473	0.00471	-2.87468	-2.73784	-0.658733	NM_001759.3	NA	CCND2
11732931_at	0.4473	0.0105	2.59645	-2.73826	0.282124	NM_080663.2	NA	ERI2
11735075_at	0.4473	0.0105	2.59609	-2.73869	0.225036	BC101201.1	NA	ST20-AS1
11749921_a_at	0.4473	0.0105	-2.59599	-2.73903	-0.346815	AK303964.1	NA	SDC4
11746653_x_at	0.4473	0.0105	2.59485	-2.74235	0.184463	AK297288.1	NA	SETD6
11720302_a_at	0.4473	0.00967	-2.62507	-2.74334	-0.421902	NM_001045556.2	NA	SLA
11717042_at	0.4473	0.00979	-2.62084	-2.74337	-0.240583	NM_017896.2	NA	GID8
11732484_a_at	0.4473	0.0106	2.59366	-2.74403	0.257588	NM_138709.1	NA	DAB2IP
11739816_a_at	0.4473	0.01	2.61302	-2.74418	0.250284	AK316096.1	NA	DLG4
11722546_a_at	0.4473	0.0106	2.59208	-2.74714	0.216881	NM_024308.3	NA	DHRS11
11763090_at	0.4473	0.00978	2.62093	-2.74734	0.197884	AF159055.1	NA	---
11740072_s_at	0.4473	0.0106	-2.59181	-2.74775	-0.251071	AL559097	NA	MIER1
11751133_a_at	0.4473	0.0101	-2.61056	-2.74852	-0.367387	AK298819.1	NA	ATP6V1B2
11756322_x_at	0.4473	0.00585	-2.80128	-2.74921	-0.240293	CR615933.1	NA	CNDP2
11750263_x_at	0.4473	0.0106	2.59268	-2.75041	0.169339	AK297472.1	NA	ZNF786
11733725_a_at	0.4473	0.0078	-2.70133	-2.75041	-0.636364	NM_001710.5	NA	CFB
11752857_x_at	0.4473	0.0104	2.59883	-2.75059	0.336718	BT006992.1	NA	GPT
11743253_x_at	0.4473	0.0104	-2.5995	-2.75101	-0.38576	AL577531	NA	CALD1
11743109_x_at	0.4473	0.0107	2.59023	-2.75102	0.855266	CR536516.1	NA	ACTA1
11736362_s_at	0.4473	0.0103	-2.60296	-2.75161	-0.534651	BC101624.1	NA	MEDAG
11737851_a_at	0.4473	0.00567	-2.8116	-2.752	-0.297957	NM_001134870.1	NA	PPP1R18
11762402_a_at	0.4473	0.01	-2.61275	-2.75252	-0.471591	BC146802.1	NA	ZMYND8
11745893_s_at	0.4473	0.00869	-2.66318	-2.75403	-0.401117	BC015062.1	NA	MTHFD2
11732705_x_at	0.4473	0.00926	2.64061	-2.75452	0.20245	NM_001004358.1	NA	FGFRL1
11731024_s_at	0.4473	0.0098	-2.62017	-2.75456	-0.363376	BG390306	NA	ATXN7
11756551_a_at	0.4473	0.0107	-2.59035	-2.75495	-0.263839	BC057794.1	NA	KLHL28
11755294_x_at	0.4473	0.0105	2.5945	-2.7555	0.509083	BC063136.1	NA	NEB
11751652_x_at	0.4473	0.0105	-2.59604	-2.7572	-0.393729	AK300181.1	NA	PLSCR1
11736240_a_at	0.4473	0.00935	-2.63706	-2.75732	-0.388045	BC136503.1	NA	AAED1
11727522_a_at	0.4473	0.0107	-2.58703	-2.75827	-0.306389	AK292573.1	NA	ZNF267
11756425_a_at	0.4473	0.0108	2.58662	-2.75866	0.287572	BC144341.1	NA	ANKS1A
11725260_x_at	0.4473	0.0103	2.60117	-2.75995	0.227906	NM_001008387.1	NA	REG3G
11763621_a_at	0.4473	0.0108	2.58585	-2.76036	0.292355	L36130.1	NA	OPRK1
11751536_a_at	0.4473	0.0106	2.5919	-2.76068	0.199144	EF101867.1	NA	TP53
11747813_a_at	0.4473	0.0108	2.5866	-2.76089	0.176322	AK298813.1	NA	ABHD14B
11753121_s_at	0.4473	0.00954	2.62978	-2.76128	0.10393	AY696295.1	NA	CYP4Z1 /// CYP4Z2P
11725261_at	0.4473	0.0107	2.58971	-2.76181	0.27637	NM_080825.2	NA	C20orf144
11725831_at	0.4473	0.0108	2.58507	-2.76194	0.177896	NM_023112.3	NA	OTUB2
11741870_a_at	0.4473	0.0108	2.58518	-2.76239	0.199302	AB009973.1	NA	PARK2
11719654_a_at	0.4473	0.0108	2.58634	-2.76271	0.292271	AK291718.1	NA	SV2A
11716795_s_at	0.4473	0.00891	-2.65421	-2.7633	-0.820666	BI835314	NA	IFI16
11717053_a_at	0.4473	0.0104	-2.60038	-2.76363	-0.47031	CR456961.1	NA	SSR1
11762340_at	0.4473	0.0106	2.59221	-2.76365	0.262065	AK296854.1	NA	PINLYP
11735939_at	0.4473	0.00981	2.62006	-2.76385	0.179512	BC101149.2	NA	KRTAP2-4
11743549_a_at	0.4473	0.0108	2.58403	-2.76458	0.295621	CA503140	NA	SLC22A23
11719895_x_at	0.4473	0.0109	-2.58347	-2.76519	-0.250545	CA416310	NA	FAM91A1
11752005_x_at	0.4473	0.0108	2.58374	-2.76539	0.293372	AK302921.1	NA	RGPD4
11735455_at	0.4473	0.0106	2.59278	-2.76642	0.141022	NM_031473.3	NA	IFT81
11730273_at	0.4473	0.0109	2.58313	-2.76657	0.288873	NM_002478.4	NA	MYOD1
11738782_at	0.4473	0.0109	2.58262	-2.76699	0.220918	NM_001002923.1	NA	IGFL4
11735332_a_at	0.4473	0.0109	2.58272	-2.7672	0.172875	NM_017820.3	NA	EXD3
11760848_at	0.4473	0.0103	2.6008	-2.76796	0.233389	AK293713.1	NA	ECE2
11735851_at	0.4473	0.00959	2.62792	-2.76823	0.156306	NM_013940.2	NA	OR10H1
11761443_a_at	0.4473	0.0109	2.58173	-2.7689	0.215942	AK296657.1	NA	KALRN
11748941_a_at	0.4473	0.0109	2.58185	-2.76911	0.189884	AK295111.1	NA	TOM1L2
11753108_x_at	0.4473	0.0109	2.58198	-2.76977	0.221889	BC100954.1	NA	MOGAT3
11742855_at	0.4473	0.0109	-2.5812	-2.77064	-0.250719	BM472077	NA	ASNSD1
11720220_a_at	0.4473	0.0109	2.5804	-2.77188	0.223777	AK297534.1	NA	FBXL2
11718954_a_at	0.4473	0.0109	2.58044	-2.77191	0.245849	AY180161.1	NA	FBLIM1
11730912_at	0.4473	0.0073	-2.72461	-2.77211	-0.428975	NM_001037738.1	NA	NPM1
11742835_a_at	0.4473	0.0109	-2.58045	-2.77222	-0.396439	AK292829.1	NA	UBXN4
11725679_at	0.4473	0.011	-2.57947	-2.77455	-0.410368	BF795297	NA	SMC3
11728786_x_at	0.4473	0.0106	2.59117	-2.775	0.184687	NM_001519.2	NA	BRF1
11759127_at	0.4473	0.011	2.57996	-2.77545	0.245061	CN479411	NA	CD300E
11738684_x_at	0.4473	0.0081	-2.68807	-2.77562	-0.41364	NM_001142625.2	NA	RAB34
11716105_a_at	0.4473	0.0105	-2.59689	-2.77589	-0.290604	BC019890.1	NA	MPZL1
11746041_a_at	0.4473	0.00964	-2.62615	-2.77738	-0.462959	AK098191.1	NA	TRA2B
11750663_x_at	0.4473	0.011	2.57712	-2.77849	0.187855	BC098360.1	NA	SLC8B1
11717061_a_at	0.4473	0.00923	2.64178	-2.7785	0.623915	NM_032192.2	NA	PPP1R1B
11746763_x_at	0.4473	0.0109	2.58182	-2.77865	0.302533	BC035938.1	NA	MOG
11752657_a_at	0.4473	0.011	2.57874	-2.77927	0.298075	AK295176.1	NA	DNMT3B
11743175_at	0.4473	0.0111	-2.57665	-2.77943	-0.231339	BG169168	NA	TSHZ3
11755563_x_at	0.4473	0.0108	2.58537	-2.7796	0.16304	U46193.1	NA	MOK
11735555_a_at	0.4473	0.0111	2.57675	-2.78126	0.262099	AK289723.1	NA	AMZ1
11725028_s_at	0.4473	0.0111	-2.57666	-2.78203	-0.368149	NM_001042414.1	NA	PSPC1
11742326_a_at	0.4473	0.0111	2.57529	-2.78226	0.283841	NM_001009824.1	NA	GHRHR
11733530_at	0.4473	0.0103	-2.60267	-2.78238	-0.52692	NM_016546.1	NA	C1RL
11744071_at	0.4473	0.0111	-2.57492	-2.7836	-0.330793	CA425973	NA	LSG1
11738869_at	0.4473	0.0111	2.57411	-2.78501	0.329473	NM_005992.1	NA	TBX1
11742943_a_at	0.4473	0.0112	2.57276	-2.78942	0.628506	BT006793.1	NA	CKM
11758303_s_at	0.4473	0.0112	-2.57155	-2.79014	-0.207665	BM821670	NA	ZCCHC17
11758631_s_at	0.4473	0.0111	2.57628	-2.7907	0.1993	AI761711	NA	FOXO4
11743819_a_at	0.4473	0.0113	-2.5704	-2.79243	-0.348849	AF161411.2	NA	INIP
11727292_a_at	0.4473	0.0108	-2.58382	-2.79292	-0.609657	NM_174896.2	NA	C1orf162
11726725_a_at	0.4473	0.0112	-2.57111	-2.79298	-0.595577	BC017114.1	NA	NABP1
11747176_a_at	0.4473	0.0113	2.5704	-2.79307	0.289909	BC022258.1	NA	VWF
11721518_at	0.4473	0.011	2.57722	-2.79404	0.145197	BC093990.1	NA	SUDS3
11757000_a_at	0.4473	0.00864	-2.66518	-2.79472	-0.337702	AY927581.1	NA	STYXL1
11746195_x_at	0.4473	0.0112	-2.57328	-2.7948	-0.44308	AK299612.1	NA	LOC100996763 /// NBPF10 /// NBPF11 /// NBPF14 /// NBPF19 /// NBPF20 /// NBPF25P /// NBPF26 /// NBPF8
11731885_a_at	0.4473	0.0113	2.56912	-2.79515	0.234254	NM_032609.2	NA	COX4I2
11732202_s_at	0.4473	0.0113	-2.56966	-2.79531	-0.238653	BC021277.2	NA	TMEM39A
11744002_s_at	0.4473	0.00906	-2.64824	-2.79561	-0.366971	BG026531	NA	MTHFD2
11731036_a_at	0.4473	0.0113	2.56882	-2.79602	0.177011	AK300287.1	NA	FIBCD1
11717254_at	0.4473	0.0107	-2.59008	-2.79641	-0.449003	AB023420.1	NA	HSPA4
11752415_x_at	0.4473	0.0112	2.57047	-2.79831	0.269631	AY505125.1	NA	BRSK2
11717255_x_at	0.4473	0.0107	-2.59008	-2.79837	-0.448609	AB023420.1	NA	HSPA4
11739497_a_at	0.4473	0.0112	2.57133	-2.79856	0.344667	BX333615	NA	SLC29A4
11719505_x_at	0.4473	0.011	-2.57826	-2.79925	-0.513134	BM475651	NA	DHX36
11743788_s_at	0.4473	0.0114	-2.56688	-2.79995	-0.408159	AK021814.1	NA	GORAB
11753559_at	0.4473	0.0105	2.59377	-2.80104	0.205804	AY209188.1	NA	SAA3P
11752061_x_at	0.4473	0.0114	-2.56697	-2.80164	-0.224169	AK304218.1	NA	INTS6
11744093_a_at	0.4473	0.0114	2.5651	-2.80344	0.269907	CR614088.1	NA	EEF1A2
11724161_a_at	0.4473	0.0114	-2.56479	-2.80484	-0.202987	AK021752.1	NA	GXYLT1
11725514_a_at	0.4473	0.0114	-2.56574	-2.80508	-0.426883	NM_005904.2	NA	SMAD7
11717289_a_at	0.4473	0.0114	-2.56441	-2.8052	-0.208955	BM996005	NA	YTHDF3
11739031_s_at	0.4473	0.00842	-2.67432	-2.8054	-0.564654	AF006082.1	NA	ACTR2
11762159_at	0.4473	0.0108	2.58568	-2.80615	0.228068	BC029477.2	NA	EHBP1
11734973_at	0.4473	0.0108	2.58436	-2.80625	0.135295	BQ230374	NA	L2HGDH
11736975_a_at	0.4473	0.0115	2.56394	-2.80704	0.232771	NM_175849.1	NA	DNMT3B
11733046_x_at	0.4473	0.00663	-2.75776	-2.81053	-0.31481	DB379752	NA	ABI1
11755672_a_at	0.4473	0.0114	2.56449	-2.8108	0.31565	BC052975.1	NA	GRIK5
11720701_x_at	0.4473	0.0102	2.60518	-2.81127	0.134416	NM_001130957.1	NA	C1orf101
11757433_a_at	0.4473	0.0112	-2.57093	-2.81127	-0.182408	BE535335	NA	TRIM27
11717308_a_at	0.4473	0.0115	-2.56112	-2.81183	-0.365861	NM_032168.1	NA	WDR75
11761041_x_at	0.4473	0.0115	2.56123	-2.81197	0.283534	AK303242.1	NA	TBATA
11749461_a_at	0.4473	0.011	-2.57835	-2.81291	-0.595598	D21255.1	NA	CDH11
11750983_a_at	0.4473	0.0113	2.56754	-2.81377	0.161405	AK299446.1	NA	VDR
11737805_a_at	0.4473	0.011	2.57987	-2.81413	0.240868	BC125195.1	NA	TMPRSS11D
11745059_a_at	0.4473	0.0113	2.56732	-2.81432	0.269764	AK297757.1	NA	RIN1
11745383_a_at	0.4473	0.0111	2.57396	-2.81452	0.200988	BC033881.1	NA	XRCC6BP1
11760051_at	0.4473	0.0109	2.58224	-2.81525	0.222599	AY358225.1	NA	---
11715254_s_at	0.4473	0.0115	2.56293	-2.81533	0.15392		74136826	DEFB134 /// LOC105379765
11746039_a_at	0.4473	0.0116	2.56033	-2.81557	0.220067	BC150606.1	NA	ZFHX2
11749804_a_at	0.4473	0.0116	2.56028	-2.81577	0.293515	AK294382.1	NA	CELF6
11762737_at	0.4473	0.0114	2.56619	-2.81588	0.282319	BC118578.1	NA	PTGER3
11723384_a_at	0.4473	0.0113	2.56773	-2.81589	0.295962	NM_025263.2	NA	PRR3
11754859_x_at	0.4473	0.0116	-2.55901	-2.8161	-0.354478	AI809286	NA	KIAA0226L
11760437_at	0.4473	0.0116	2.55919	-2.81703	0.286283	AK302809.1	NA	DNPEP
11726557_a_at	0.4473	0.0116	2.55826	-2.81807	0.283172	NM_018530.2	NA	GSDMB
11764137_at	0.4473	0.0104	2.59931	-2.81933	0.161601	AA469969	NA	---
11749240_a_at	0.4473	0.0116	-2.55964	-2.81966	-0.185725	AK303857.1	NA	GRAMD3
11734647_at	0.4473	0.0117	2.55762	-2.81989	0.166141	NM_145807.1	NA	NTN5
11730604_at	0.4473	0.0117	2.55635	-2.82165	0.281552	NM_019114.3	NA	EPB41L4B
11763455_a_at	0.4473	0.0117	2.5569	-2.8221	0.195033	AK225631.1	NA	TACC3
11753452_a_at	0.4473	0.0116	2.55866	-2.82211	0.263404	AK297808.1	NA	PLCD4
11728556_at	0.4473	0.0117	2.55705	-2.82322	0.293908	NM_002236.4	NA	KCNF1
11750417_a_at	0.4473	0.0116	-2.55927	-2.82331	-0.728418	AK301343.1	NA	PRG4
11726821_at	0.4473	0.0117	2.55499	-2.82441	0.224517	NM_024689.2	NA	CXorf36
11733757_at	0.4473	0.0108	2.58679	-2.82476	0.229188	NM_182506.2	NA	MAGEB10
11743801_at	0.4473	0.0116	2.56013	-2.82477	0.192317	BQ045175	NA	DNAH2
11734428_a_at	0.4473	0.0106	2.59221	-2.82478	0.225954	NM_001011544.1	NA	MAGEA11
11758429_s_at	0.4473	0.011	2.57804	-2.82638	0.194163	AU150679	NA	MIR17HG /// MIR18A /// MIR19A /// MIR19B1 /// MIR20A /// MIR92A1
11746488_a_at	0.4473	0.0113	2.56937	-2.82667	0.24124	AK293815.1	NA	B9D1
11734523_x_at	0.4473	0.0117	-2.55482	-2.8275	-0.372838	NM_201439.1	NA	PPHLN1
11734081_a_at	0.4473	0.0116	2.55927	-2.82775	0.184674	NM_025055.3	NA	CCDC33
11761265_at	0.4473	0.0113	2.56956	-2.82869	0.283487	BC020843.1	NA	HAVCR2
11720796_x_at	0.4473	0.0118	-2.55254	-2.82941	-0.355097	NM_014089.3	NA	NUP58
11741304_a_at	0.4473	0.0118	2.55265	-2.83003	0.213744	BC150609.1	NA	NRG1
11740022_a_at	0.4473	0.0117	-2.55762	-2.83014	-0.278869	AK302648.1	NA	LRRCC1
11751692_a_at	0.4473	0.0118	2.55263	-2.83022	0.263326	AK300508.1	NA	GSTO2
11737817_a_at	0.4473	0.0118	2.55253	-2.83026	0.339767	NM_003159.2	NA	CDKL5
11723489_at	0.4473	0.0118	-2.55453	-2.8307	-0.270148	NM_002061.2	NA	GCLM
11718884_s_at	0.4473	0.0082	-2.6839	-2.83144	-0.369956	BC001254.1	NA	ARL5A
11719955_a_at	0.4473	0.0116	2.55951	-2.83185	0.257568	BC088367.1	NA	POLR3H
11757246_at	0.4473	0.0118	2.55167	-2.83216	0.337881	NR_003669.1	NA	MT1IP
11724085_at	0.4473	0.0118	2.55392	-2.83279	0.213968	NM_001017920.2	NA	DAPL1
11719178_a_at	0.4473	0.0119	2.55006	-2.8346	0.341929	AK290946.1	NA	PVR
11721073_a_at	0.4473	0.0119	-2.54922	-2.83645	-0.207386	NM_005877.4	NA	SF3A1
11761296_a_at	0.4473	0.0108	2.58595	-2.83725	0.174078	BC029908.1	NA	TSPAN16
11761657_at	0.4473	0.0119	2.54912	-2.83729	0.222144	BC110351.1	NA	KCNAB2
11728559_a_at	0.4473	0.0119	2.54857	-2.8376	0.237525	NM_001671.3	NA	ASGR1
11764129_at	0.4473	0.0107	2.58742	-2.83991	0.225628	AA740634	NA	---
11715249_s_at	0.4473	0.00974	2.62268	-2.8411	0.169341		58530872	MAGEA12
11736183_x_at	0.4473	0.0121	2.5452	-2.84468	0.284995	AK292192.1	NA	ZNF747
11726878_s_at	0.4473	0.00997	2.61421	-2.8447	0.446831	NM_138479.2	NA	ZNF436-AS1
11724365_a_at	0.4473	0.012	2.54583	-2.84517	0.219058	AB080747.1	NA	FOXP4
11761741_at	0.4473	0.0109	2.58359	-2.8477	0.222042	AK294934.1	NA	DEPDC7
11731856_at	0.4473	0.0112	2.57066	-2.84805	0.179902	NM_003785.3	NA	PAGE1
11747588_a_at	0.4473	0.0118	2.55263	-2.8484	0.214556	AK316109.1	NA	HDAC9
11737595_at	0.4473	0.0121	2.54468	-2.84848	0.312268	NM_001012706.1	NA	LINC01588
11716805_s_at	0.4473	0.00979	-2.62051	-2.84849	-0.520477	NM_021623.1	NA	PLEKHA2
11751028_a_at	0.4473	0.0121	2.54369	-2.84866	0.189114	AK298115.1	NA	VIPR1
11754851_x_at	0.4473	0.0107	2.58736	-2.84888	0.201623	AK093692.1	NA	LIMS2
11740579_a_at	0.4473	0.0121	2.54285	-2.84958	0.321859	U05012.1	NA	NTRK3
11758953_s_at	0.4473	0.00994	-2.61525	-2.84964	-0.612911	BM994574	NA	RAN
11752677_a_at	0.4473	0.0118	-2.55457	-2.85175	-0.294726	AK298358.1	NA	GNL2
11715214_at	0.4473	0.0122	2.54162	-2.85355	0.306652		33636755	MARK4
11747583_s_at	0.4473	0.0118	2.55159	-2.85414	0.186895	AK316402.1	NA	PNCK
11721306_at	0.4473	0.0122	-2.54037	-2.85461	-0.296584	NM_007350.3	NA	PHLDA1
11761769_x_at	0.4473	0.0122	2.54031	-2.85678	0.207151	AK303217.1	NA	CD1E
11756597_a_at	0.4473	0.0123	2.53925	-2.85714	0.180515	CR604280.1	NA	TRMT44
11761511_at	0.4473	0.0122	2.54018	-2.8577	0.237526	BC014484.1	NA	TOR1A
11737034_a_at	0.4473	0.0123	-2.53872	-2.85781	-0.375916	NM_018703.3	NA	RBBP6
11738433_at	0.4473	0.0121	2.54299	-2.85803	0.315819	NM_001004343.2	NA	MAP1LC3C
11737899_a_at	0.4473	0.012	2.54826	-2.8601	0.250626	AK289906.1	NA	TOX2
11729891_at	0.4473	0.0113	2.56765	-2.86019	0.177484	AK290549.1	NA	ZFP3
11720029_a_at	0.4473	0.0122	-2.54178	-2.86027	-0.714369	NM_000527.3	NA	LDLR
11735989_s_at	0.4473	0.0113	-2.56736	-2.86143	-0.4628	BC038982.1	NA	JCHAIN
11726418_x_at	0.4473	0.00752	-2.71424	-2.86146	-0.3722	AB040151.1	NA	ABI1
11753542_a_at	0.4473	0.0123	2.53739	-2.86278	0.200857	EU826566.1	NA	FLT4
11743627_a_at	0.4473	0.0124	2.5361	-2.86318	0.18409	AI005248	NA	IRS1
11723030_at	0.4473	0.0084	-2.67516	-2.86635	-0.469491	NM_031476.3	NA	CRISPLD2
11750972_x_at	0.4473	0.0124	2.5347	-2.86705	0.170086	AK299963.1	NA	CACTIN
11717869_at	0.4473	0.0123	-2.53724	-2.8707	-0.336208	NM_005741.4	NA	ZNF263
11737441_a_at	0.4473	0.0123	2.5387	-2.87194	0.147179	AB081319.1	NA	ST7L
11730332_at	0.4473	0.0124	2.53508	-2.87277	0.250441	NM_006426.2	NA	DPYSL4
11755473_a_at	0.4473	0.0125	2.53166	-2.87321	0.174232	AK095705.1	NA	ZNF250
11752729_a_at	0.4473	0.0124	2.53596	-2.87355	0.264111	AF123655.1	NA	LZTS1
11747555_x_at	0.4473	0.0125	2.53131	-2.87482	0.414897	AK300709.1	NA	ENO3
11732709_x_at	0.4473	0.0125	2.53123	-2.87514	0.293688	NM_001135697.1	NA	SGCA
11762836_a_at	0.4473	0.0125	2.53173	-2.87585	0.224827	AK300790.1	NA	ING5
11727482_a_at	0.4473	0.0109	-2.5821	-2.87618	-0.647879	BF110993	NA	TPR
11736393_at	0.4473	0.0125	2.53161	-2.87658	0.174645	BX359457	NA	IRGC
11753969_a_at	0.4473	0.0126	2.53033	-2.87768	0.225165	BC109198.1	NA	LILRA4
11747877_x_at	0.4473	0.0107	-2.58965	-2.87817	-0.377463	AK300330.1	NA	AMD1
11759492_at	0.4473	0.0124	2.53347	-2.87857	0.241791	NM_015920.3	NA	RPS27L
11721403_s_at	0.4473	0.0126	-2.52849	-2.87953	-0.251517	AF012108.1	NA	NCOA3
11752010_a_at	0.4473	0.0121	2.5432	-2.88078	0.174564	AK302659.1	NA	ANO3
11736839_at	0.4473	0.0126	-2.52822	-2.88116	-0.192051	AI701410	NA	FAM198A
11732595_x_at	0.4473	0.0111	2.57653	-2.88176	0.155601	NM_001013736.1	NA	FAM47C
11735176_at	0.4473	0.0126	2.52795	-2.88186	0.243518	U31466.1	NA	NOS1
11736051_at	0.4473	0.0126	2.52851	-2.88205	0.292933	NM_001033564.1	NA	FAM229B
11723838_at	0.4473	0.0127	-2.52701	-2.88242	-0.626252	U66075.1	NA	GATA6
11715667_s_at	0.4473	0.00522	-2.83952	-2.88249	-0.548649	BC072428.1	NA	TPM3
11750320_a_at	0.4473	0.0126	2.5278	-2.88263	0.242704	BC127215.1	NA	MED26
11740143_s_at	0.4473	0.0127	-2.5267	-2.88384	-0.274159	AK315926.1	NA	BEND6
11739033_a_at	0.4473	0.0127	-2.52593	-2.88423	-0.635445	BC014546.1	NA	ACTR2
11742232_s_at	0.4473	0.012	-2.54626	-2.88439	-0.58911	NM_001040020.1	NA	FAM3C
11740437_a_at	0.4473	0.0127	2.52476	-2.88627	0.306989	BC116183.1	NA	MYOM1
11757598_s_at	0.4473	0.0126	-2.52897	-2.88662	-0.44041	H99855	NA	SWAP70
11756598_a_at	0.4473	0.0127	2.52468	-2.88805	0.214194	AL702883	NA	HKR1
11751240_a_at	0.4473	0.0128	2.52274	-2.89062	0.312623	AK294372.1	NA	PHYHIP
11744681_a_at	0.4473	0.0128	2.52386	-2.89082	0.168974	BC015940.1	NA	NT5E
11735721_a_at	0.4473	0.0128	2.52343	-2.8912	0.194105	NM_175834.2	NA	KRT79
11727142_a_at	0.4473	0.0129	-2.52168	-2.89249	-0.294258	DB340552	NA	EPB41L3
11720925_x_at	0.4473	0.0129	2.52153	-2.89342	0.369795	NM_003673.3	NA	TCAP
11732954_at	0.4473	0.0129	2.52165	-2.89373	0.175245	NM_001145018.1	NA	CCDC153
11728970_at	0.4473	0.0126	2.52781	-2.89382	0.241591	NM_139175.1	NA	RNF133
11738202_x_at	0.4473	0.0104	-2.59878	-2.89397	-0.219222	NM_001141970.1	NA	DAXX
11752325_a_at	0.4473	0.0129	2.52115	-2.89435	0.224491	AK302504.1	NA	NTRK3
11754939_x_at	0.4473	0.0124	2.53591	-2.89437	0.299833	AK123240.1	NA	FADS2
11716766_a_at	0.4473	0.0116	-2.55848	-2.89464	-0.600555	AK307643.1	NA	IQGAP1
11726673_s_at	0.4473	0.0124	2.53578	-2.89484	0.243489	AW138813	NA	ASCL1
11727150_a_at	0.4473	0.0129	-2.52027	-2.8955	-0.266405	NM_153026.2	NA	PRICKLE1
11760895_a_at	0.4473	0.0127	2.52704	-2.89615	0.231833	AK293558.1	NA	SLC29A1
11744043_x_at	0.4473	0.0129	2.51985	-2.89621	0.25652	AI653791	NA	BCAM
11744983_a_at	0.4473	0.0128	2.52438	-2.89643	0.225566	BC103984.1	NA	NRG2
11726420_a_at	0.4473	0.0126	2.52858	-2.89694	0.38877	NM_213653.3	NA	HFE2
11724489_s_at	0.4473	0.0125	2.53154	-2.89701	0.214154	NM_020299.4	NA	AKR1B10 /// AKR1B15
11751708_a_at	0.4473	0.0129	2.51966	-2.89726	0.314456	AK301765.1	NA	FSCN3
11717631_s_at	0.4473	0.0129	-2.51964	-2.89804	-0.352183	BC039133.2	NA	KLHL9
11729751_a_at	0.4473	0.0129	-2.5199	-2.89831	-0.258341	U78192.1	NA	LPAR1
11734340_a_at	0.4473	0.0129	2.5197	-2.89844	0.265343	NM_024785.2	NA	FAM124B
11724831_at	0.4473	0.0129	2.51918	-2.89872	0.187758	J04964.1	NA	STS
11731841_a_at	0.4473	0.0129	2.52151	-2.89897	0.468206	NM_004775.3	NA	B4GALT6
11754907_a_at	0.4473	0.0129	2.52144	-2.89927	0.196898	AK093480.1	NA	RNF38
11750828_a_at	0.4473	0.0129	2.52137	-2.89932	0.198384	BC067085.1	NA	HIP1R
11724053_a_at	0.4473	0.013	2.51847	-2.89939	0.233702	NM_001004356.2	NA	FGFRL1
11731193_at	0.4473	0.0118	2.5516	-2.90016	0.211824	NM_001080534.1	NA	UNC13C
11725327_a_at	0.4473	0.0113	-2.56886	-2.90048	-0.404815	CD172116	NA	CAMK2D
11746981_x_at	0.4473	0.013	2.51829	-2.90139	0.169105	BC016628.1	NA	ARHGEF26
11725402_a_at	0.4473	0.013	-2.51747	-2.90193	-0.288558	AK125340.1	NA	C11orf57
11745421_a_at	0.4473	0.013	-2.51705	-2.90198	-0.29832	BC009197.2	NA	BID
11756608_s_at	0.4473	0.0129	2.52036	-2.90236	0.16906	BU150614	NA	STARD9
11730527_a_at	0.4473	0.0125	2.53215	-2.90251	0.232993	AF052941.1	NA	DAPK2
11763965_s_at	0.4473	0.013	-2.51616	-2.9041	-0.356833	BE670928	NA	MDN1
11730003_a_at	0.4473	0.0127	2.52502	-2.90428	0.297961	NM_199247.1	NA	CACNB1
11752985_a_at	0.4473	0.0129	2.52088	-2.90484	0.248508	AY310332.1	NA	NPSR1
11750993_x_at	0.4473	0.0131	-2.51543	-2.90537	-0.252609	AK299268.1	NA	MAP3K7
11761486_a_at	0.4473	0.0131	2.51519	-2.90579	0.235967	AK304486.1	NA	PSMD8
11723852_a_at	0.4473	0.012	2.54621	-2.90586	0.165778	NM_018014.3	NA	BCL11A
11753771_x_at	0.4473	0.013	-2.51818	-2.90702	-0.277089	BC131775.1	NA	XRN2
11752431_a_at	0.4473	0.013	2.51724	-2.90775	0.27371	AK294601.1	NA	ANAPC2
11724959_s_at	0.4473	0.0118	-2.55385	-2.90864	-0.363963	NM_012395.2	NA	CDK14
11723582_at	0.4473	0.0131	2.51324	-2.91037	0.143733	NM_022764.2	NA	MTHFSD
11740537_x_at	0.4473	0.013	2.51629	-2.91068	0.185289	AB096944.1	NA	KRTAP19-3
11735344_at	0.4473	0.0131	2.51382	-2.91106	0.183971	BC093863.1	NA	SOX3
11756109_s_at	0.4473	0.0126	-2.52851	-2.9114	-0.542489	AK075051.1	NA	MGAT2
11763361_at	0.4473	0.0132	2.51261	-2.91278	0.375373	BM993595	NA	VSIG2
11744612_a_at	0.4473	0.0132	-2.51291	-2.91311	-0.278827	BC031258.1	NA	NUDCD1
11734678_a_at	0.4473	0.0132	2.51194	-2.9135	0.218141	BC153874.1	NA	DLGAP4
11730931_at	0.4473	0.0132	2.51131	-2.9136	0.358082	NM_024560.2	NA	ACSS3
11719473_s_at	0.4473	0.0128	-2.52244	-2.91419	-0.458659	BX114511	NA	IRF2BP2
11731629_a_at	0.4473	0.0127	-2.52588	-2.91459	-0.372381	NM_019005.3	NA	MIOS
11726171_at	0.4473	0.0132	2.51174	-2.9155	0.374792	BC075068.2	NA	SCARA3
11724112_at	0.4473	0.0132	2.51127	-2.9156	0.28599	NM_005982.3	NA	SIX1
11763079_x_at	0.4473	0.0129	2.51976	-2.91658	0.179481	AF451984.1	NA	---
11717066_at	0.4473	0.0133	-2.50941	-2.91853	-0.573579	NM_013372.5	NA	GREM1
11748539_a_at	0.4473	0.0133	2.50952	-2.91931	0.29111	AK293692.1	NA	NOTCH4
11716261_a_at	0.4473	0.0128	-2.5241	-2.92016	-0.401565	NM_001030006.1	NA	AP2B1
11738229_at	0.4473	0.0123	2.53701	-2.92101	0.15375	NM_001136533.1	NA	DCAF8L2
11721863_a_at	0.4473	0.0134	2.50704	-2.92212	0.195197	NM_207113.1	NA	SLC37A3
11727776_at	0.4473	0.0131	-2.51391	-2.9225	-0.298177	M27543.1	NA	GNAI3
11746833_a_at	0.4473	0.0129	2.51895	-2.92304	0.199212	AY226450.1	NA	CASC2
11761509_x_at	0.4473	0.0133	2.50788	-2.92314	0.307362	AK300121.1	NA	KRT87P
11720106_a_at	0.4473	0.0134	-2.50749	-2.92317	-0.258738	BC059390.1	NA	SLC26A2
11750221_a_at	0.4473	0.0133	2.50836	-2.92532	0.230996	AK298093.1	NA	MYO1H
11752243_a_at	0.4473	0.0134	2.50639	-2.92743	0.207403	AK304418.1	NA	CMIP
11716015_a_at	0.4473	0.01	-2.61256	-2.92962	-0.465767	BC040227.1	NA	CMTM3
11757905_x_at	0.4473	0.0133	-2.5091	-2.93002	-0.726749	BX378061	NA	KRT18
11730089_at	0.4473	0.0135	-2.50224	-2.9322	-0.568685	NM_001523.2	NA	HAS1
11747712_s_at	0.4473	0.0135	2.50288	-2.93322	0.234194	AK294825.1	NA	LOC101060429 /// LOC101930075 /// LOC102724993 /// NPIPA1 /// NPIPA2 /// NPIPA3 /// NPIPA5 /// NPIPA7 /// NPIPA8 /// PKD1 /// PKD1P1 /// PKD1P6
11739701_a_at	0.4473	0.0136	-2.50122	-2.93379	-0.259628	AF092051.2	NA	B3GNT2
11728678_s_at	0.4473	0.0113	-2.56898	-2.9343	-0.309607	M94630.1	NA	HNRNPD
11727431_s_at	0.4473	0.0135	2.5041	-2.93465	0.213515	NM_018936.2	NA	PCDHB2 /// PCDHB3
11749022_x_at	0.4473	0.0136	-2.50062	-2.93499	-0.418607	AK299954.1	NA	CTNNB1
11742950_s_at	0.4473	0.0136	-2.5002	-2.93593	-0.517103	AL581266	NA	CNOT8
11716759_a_at	0.4473	0.0136	-2.50051	-2.93616	-0.564309	NM_001225.3	NA	CASP4
11716434_at	0.4473	0.0135	2.50316	-2.93735	0.147799	BC137429.1	NA	SCD5
11754047_x_at	0.4473	0.0131	2.51386	-2.9386	0.291616	EF488475.1	NA	RDM1
11729770_at	0.4473	0.0137	2.49861	-2.93913	0.261861	NM_080574.2	NA	BPIFA2
11739276_at	0.4473	0.0137	2.49923	-2.93974	0.235976	AF248634.1	NA	SDC3
11746617_a_at	0.4473	0.0137	-2.49746	-2.9435	-0.229442	BC152469.1	NA	CNOT6
11742988_s_at	0.4473	0.0138	-2.49629	-2.94389	-0.648425	BQ026985	NA	EZR
11730148_a_at	0.4473	0.0137	2.49674	-2.9455	0.307077	NM_153837.1	NA	ADGRG5
11746750_a_at	0.4473	0.0138	2.49668	-2.94552	0.246384	AK292414.1	NA	MAPKBP1
11730966_at	0.4473	0.0138	2.49566	-2.94552	0.214128	NM_002751.5	NA	MAPK11
11738342_x_at	0.4473	0.0124	2.53391	-2.94564	0.190857	NM_021049.3	NA	MAGEA10-MAGEA5 /// MAGEA5
11724363_a_at	0.4473	0.0138	2.49644	-2.94613	0.287666	NM_001012426.1	NA	FOXP4
11753609_x_at	0.4473	0.0138	2.49474	-2.94676	0.230899	AY265809.1	NA	GPER1
11740390_a_at	0.4473	0.013	-2.51611	-2.94685	-0.47694	NM_019027.3	NA	RBM47
11760151_x_at	0.4473	0.0136	2.501	-2.94729	0.219843	CR625131.1	NA	LOC730098
11723618_a_at	0.4473	0.0131	2.51403	-2.94742	0.219808	AK294556.1	NA	SNAP91
11717146_at	0.4473	0.0118	-2.55182	-2.94805	-0.326669	NM_002827.2	NA	PTPN1
11720330_at	0.4473	0.0132	-2.51106	-2.94889	-0.523909	NM_018321.3	NA	BRIX1
11761100_s_at	0.4473	0.0138	2.49435	-2.95007	0.205901	AK302327.1	NA	CARD8
11752064_a_at	0.4473	0.0135	2.50316	-2.9501	0.214924	AK302768.1	NA	RGSL1
11755523_a_at	0.4473	0.0139	-2.49302	-2.95034	-0.296682	BX648404.1	NA	RBM47
11729293_a_at	0.4473	0.0138	2.49525	-2.95283	0.237693	BC093046.1	NA	SPPL2B
11737789_a_at	0.4473	0.0137	2.49901	-2.95427	0.180179	NM_152830.1	NA	ACE
11731327_at	0.4473	0.0139	2.49218	-2.95479	0.263963	NM_001131019.1	NA	GFAP
11740929_x_at	0.4473	0.0138	2.49527	-2.95534	0.369666	BC107038.2	NA	BAGE /// BAGE2
11720270_a_at	0.4473	0.014	-2.48962	-2.95705	-0.35548	BC027483.1	NA	IBTK
11735220_at	0.4473	0.0139	2.49184	-2.95718	0.281054	AF127138.1	NA	LPAR3
11728304_at	0.4473	0.014	2.49015	-2.95725	0.232978	NM_024893.1	NA	SYNDIG1
11728873_s_at	0.4473	0.0139	2.49365	-2.95736	0.247951	NM_001143942.1	NA	RBM24
11740940_at	0.4473	0.0139	2.49288	-2.95806	0.318943	NM_001105574.1	NA	HMX3
11755189_a_at	0.4473	0.014	2.48995	-2.95822	0.216067	BC063488.1	NA	TMEM175
11731117_s_at	0.4473	0.0135	2.50373	-2.95826	0.220622	NM_015899.1	NA	PLEKHA8P1
11722851_at	0.4473	0.014	-2.49048	-2.95849	-0.358825	U54711	NA	BIRC3
11763652_at	0.4473	0.0139	2.49346	-2.95861	0.304739	AK095251.1	NA	GET4
11717786_x_at	0.4473	0.014	2.48915	-2.95879	0.219745	AI636890	NA	CLUH
11745727_a_at	0.4473	0.014	-2.49095	-2.95923	-0.246765	AK302749.1	NA	TCF12
11717417_s_at	0.4473	0.0132	-2.51315	-2.95976	-0.655531	NM_021205.4	NA	RHOU
11736403_a_at	0.4473	0.0139	2.49398	-2.95979	0.270425	BC028629.1	NA	GABRA3
11726398_a_at	0.4473	0.014	2.48965	-2.96117	0.329055	AB209415.1	NA	SPTB
11744841_a_at	0.4473	0.0141	-2.48734	-2.96157	-0.228872	AB097034.1	NA	TIPRL
11746426_s_at	0.4473	0.0138	-2.4959	-2.96243	-0.441812	AF523265.1	NA	FGF7 /// KGFLP1 /// KGFLP2
11763476_at	0.4473	0.0141	2.48852	-2.96312	0.221222	BX537871.1	NA	LOC100506289
11715912_at	0.4473	0.0141	2.4866	-2.96361	0.205712	U09304.1	NA	EFNB1
11718200_at	0.4473	0.0134	-2.5063	-2.96484	-0.321239	D89618.1	NA	KPNA3
11720351_a_at	0.4473	0.0141	-2.48708	-2.96486	-0.170104	BC007333.2	NA	ETV5
11761704_at	0.4473	0.0141	2.48757	-2.96507	0.342254	AK295891.1	NA	MTMR14
11757893_s_at	0.4473	0.0141	-2.4876	-2.96541	-0.28415	BF060683	NA	TNKS2
11721183_at	0.4473	0.0141	2.48691	-2.9663	0.198011	NM_014839.3	NA	PLPPR4
11716067_at	0.4473	0.0142	2.486	-2.9663	0.214195	NM_014232.2	NA	VAMP2
11728161_at	0.4473	0.0142	2.48499	-2.96716	0.250228	NM_004625.3	NA	WNT7A
11738471_at	0.4473	0.0141	2.48863	-2.96789	0.266648	BC137184.1	NA	OR56B1
11725393_s_at	0.4473	0.0141	-2.48695	-2.96815	-0.326867	AF251062.1	NA	MAK16
11745135_a_at	0.4473	0.0141	2.4861	-2.96825	0.221081	BC021178.2	NA	TMEM239
11726132_a_at	0.4473	0.0142	2.48432	-2.96889	0.313369	NM_003803.3	NA	MYOM1
11737906_x_at	0.4473	0.0105	-2.59408	-2.96892	-0.382346	BC020227.1	NA	FOXO3
11756290_a_at	0.4473	0.0142	-2.48361	-2.96897	-0.217264	AL832600.2	NA	PRRC1
11733968_a_at	0.4473	0.0134	2.50546	-2.96911	0.198194	AF049703.1	NA	ELF5
11723400_a_at	0.4473	0.0104	-2.60027	-2.97061	-0.378512	NM_006282.2	NA	STK4
11719950_a_at	0.4473	0.0142	2.48465	-2.97066	0.243828	NM_021948.3	NA	BCAN
11738892_a_at	0.4473	0.0141	2.48738	-2.97069	0.463358	NM_000366.5	NA	TPM1
11754284_s_at	0.4473	0.0143	-2.48267	-2.97112	-0.194749	AK095244.1	NA	CYB561
11740776_a_at	0.4473	0.0143	2.48276	-2.97149	0.265099	BC036202.1	NA	CCDC36
11753782_a_at	0.4473	0.0143	-2.48234	-2.97163	-0.270604	BT009855.1	NA	TANK
11747144_a_at	0.4473	0.0142	2.48443	-2.97207	0.255044	AK295579.1	NA	BRF1
11741001_s_at	0.4473	0.0142	2.48381	-2.97228	0.209276	NM_001015045.1	NA	FAM13A
11737555_s_at	0.4473	0.0143	2.48214	-2.97275	0.217703	NM_001012758.2	NA	NUDT17
11732205_x_at	0.4473	0.0109	-2.58339	-2.97283	-0.461247	BX413854	NA	NAP1L1
11760734_x_at	0.4473	0.0138	2.49594	-2.97313	0.21182	BC001103.2	NA	GULP1
11730929_s_at	0.4473	0.0143	-2.48139	-2.97341	-0.30455	CR607076.1	NA	IKBKB
11718891_s_at	0.4473	0.00897	-2.65197	-2.97349	-0.549943	NM_001455.3	NA	FOXO3 /// FOXO3B
11741732_a_at	0.4473	0.0119	-2.55011	-2.97452	-0.508263	NM_001136479.1	NA	ANP32E
11741579_a_at	0.4473	0.0143	2.48223	-2.97638	0.34485	NM_032513.3	NA	SLC30A2
11729282_x_at	0.4473	0.0143	2.48158	-2.97671	0.201411	NM_007079.2	NA	PTP4A3
11742311_at	0.4473	0.0144	2.47999	-2.97684	0.280735	NM_012146.1	NA	DUX1
11729996_a_at	0.4473	0.0143	-2.482	-2.97711	-0.183972	NM_018042.3	NA	SLFN12
11727876_at	0.4473	0.014	-2.48874	-2.97756	-0.434755	NM_000397.3	NA	CYBB
11732164_a_at	0.4473	0.0144	2.48018	-2.97792	0.183643	NM_022773.2	NA	LMF1
11750907_x_at	0.4473	0.0144	-2.47992	-2.97795	-0.22233	AF030933.1	NA	RAD1
11739780_s_at	0.4473	0.0144	2.48007	-2.97821	0.106864	AK315857.1	NA	ARL17A /// ARL17B /// LOC100294341 /// LOC100996709
11758889_a_at	0.4473	0.0144	-2.48064	-2.98038	-0.377559	BM719250	NA	FAM46A
11733525_at	0.4473	0.0144	2.47875	-2.98056	0.235677	NM_001029883.1	NA	C2orf71
11743609_a_at	0.4473	0.0145	-2.47772	-2.9817	-0.406851	CD107970	NA	FAM3C
11718036_at	0.4473	0.0145	-2.47723	-2.98173	-0.253732	NM_016059.4	NA	PPIL1
11746207_a_at	0.4473	0.0144	2.47945	-2.98219	0.235057	AK304067.1	NA	OSBPL10
11762657_x_at	0.4473	0.0145	2.47776	-2.9826	0.272995	BC036917.1	NA	C6orf141
11744512_a_at	0.4473	0.0146	2.4754	-2.98608	0.273853	AK296608.1	NA	TRABD2A
11753397_x_at	0.4473	0.0144	2.48004	-2.98654	0.334038	DQ126100.1	NA	DLK1
11752882_a_at	0.4473	0.0145	2.47571	-2.9867	0.174336	BC011001.2	NA	GLB1L3
11716991_at	0.4473	0.0145	-2.4758	-2.9877	-0.262739	NM_001039479.1	NA	AREL1
11764068_at	0.4473	0.0145	2.47647	-2.98801	0.255957	BQ778202	NA	---
11738025_x_at	0.4473	0.0146	2.47464	-2.98842	0.176702	BC137463.1	NA	LRP5L
11760992_at	0.4473	0.0136	2.5015	-2.9885	0.214298	AK294843.1	NA	L3HYPDH
11761837_at	0.4473	0.0143	2.48149	-2.98891	0.296927	BC033708.1	NA	RALGPS1
11742800_s_at	0.4473	0.0146	-2.47347	-2.98909	-0.223958	BC016847.1	NA	E2F3
11749850_a_at	0.4473	0.0146	2.47346	-2.9897	0.229639	AK296062.1	NA	RAB37
11726401_a_at	0.4473	0.0146	2.47454	-2.99017	0.223889	NM_001077691.1	NA	ALG9
11757100_s_at	0.4473	0.0139	2.49387	-2.9904	0.281168	XM_928585.2	NA	POTEE /// POTEF /// POTEI /// POTEJ
11762764_x_at	0.4473	0.0145	2.4772	-2.99166	0.292972	AK303955.1	NA	DUOXA2
11748094_a_at	0.4473	0.0147	-2.47272	-2.9922	-0.395314	AK292731.1	NA	FAM3C
11747292_x_at	0.4473	0.0115	-2.56287	-2.99382	-0.402854	BC070153.1	NA	HMGN1
11741355_a_at	0.4473	0.0147	2.4715	-2.99706	0.163088	M26747.1	NA	THRB
11725249_at	0.4473	0.0147	-2.47102	-2.99725	-0.467912	NM_002349.2	NA	LY75
11721195_s_at	0.4473	0.0137	-2.49937	-2.99757	-0.421312	NM_015056.2	NA	RRP1B
11746362_x_at	0.4473	0.0141	2.48659	-2.99802	0.162999	BC023646.2	NA	SPNS3
11736925_s_at	0.4473	0.0126	-2.52983	-2.99823	-0.379193	NM_001128160.1	NA	UBP1
11725892_a_at	0.4473	0.0135	2.50462	-2.99839	0.128183	NM_020715.2	NA	PLEKHH1
11729263_x_at	0.4473	0.0148	-2.46879	-2.99844	-0.320642	NM_004155.4	NA	SERPINB9
11751433_x_at	0.4473	0.0148	2.46924	-2.99855	0.266084	AK300644.1	NA	ADAP1
11738131_a_at	0.4473	0.0147	2.47091	-2.99867	0.238975	NM_194439.2	NA	RNF212
11739413_at	0.4473	0.0142	-2.48568	-2.99948	-0.274543	AK125206.1	NA	MTR
11754819_x_at	0.4473	0.0141	-2.48683	-2.99968	-0.204163	AA653259	NA	GBA /// GBAP1
11719403_a_at	0.4473	0.0148	-2.4693	-2.99973	-0.195101	CA420233	NA	RAP2A
11721134_at	0.4473	0.0142	-2.48345	-2.99983	-0.383555	NM_005110.2	NA	GFPT2
11749785_x_at	0.4473	0.013	2.51787	-3.00046	0.142366	AK301802.1	NA	CDKL3
11758864_at	0.4473	0.0148	-2.46915	-3.00056	-0.276623	NM_003135.1	NA	SRP19
11746309_a_at	0.4473	0.0115	-2.56189	-3.00127	-0.331276	BC025710.1	NA	SLC15A3
11740759_a_at	0.4473	0.0148	2.4689	-3.00131	0.17852	AK295882.1	NA	VPS13D
11758014_s_at	0.4473	0.0114	-2.56681	-3.0015	-0.518552	AI086151	NA	TGFBR1
11758320_at	0.4473	0.0149	2.46733	-3.00185	0.335134	DR731194	NA	GATSL2
11743192_a_at	0.4473	0.0147	2.47121	-3.00255	0.202993	AB178536.1	NA	PARD6G
11751894_x_at	0.4473	0.0148	2.46835	-3.00351	0.16638	BC036681.1	NA	GPR155
11718732_a_at	0.4473	0.0149	2.46765	-3.00354	0.245342	AI870749	NA	MAPT
11738863_a_at	0.4473	0.0141	-2.48756	-3.00379	-0.401794	NM_080423.1	NA	PTPN2
11754682_a_at	0.4473	0.0149	2.46703	-3.00531	0.237118	AK096521.1	NA	PLA2G6
11762970_at	0.4473	0.0149	2.46716	-3.0063	0.284905	AF458587.1	NA	---
11742775_a_at	0.4473	0.0149	2.46575	-3.00752	0.23717	AY275468.1	NA	GPR161
11748753_a_at	0.4473	0.0148	2.46991	-3.00809	0.165687	AK298884.1	NA	TBC1D25
11737830_at	0.4473	0.0137	2.49897	-3.00964	0.230746	NM_000448.2	NA	RAG1
11756024_a_at	0.4473	0.0148	2.46801	-3.00967	0.235823	BC143949.1	NA	FAM19A3
11718392_s_at	0.4473	0.0148	-2.46828	-3.00971	-0.373536	BU684775	NA	PREPL
11716365_x_at	0.4473	0.015	-2.464	-3.00974	-0.402429	NM_133436.2	NA	ASNS
11733358_a_at	0.4473	0.015	-2.46352	-3.00987	-0.408177	NM_001003683.1	NA	PDE1A
11757323_x_at	0.4473	0.0142	-2.48572	-3.01004	-0.456552	AI348003	NA	TOP2B
11755712_x_at	0.4473	0.015	2.46319	-3.01033	0.324749	AK021597.1	NA	PLPPR3
11724295_at	0.4473	0.015	2.4643	-3.01072	0.344168	NM_130783.3	NA	TSPAN18
11720474_a_at	0.4473	0.0142	-2.4857	-3.01103	-0.463539	BC051192.1	NA	SFPQ /// SFPQ
11752777_s_at	0.4473	0.015	2.46395	-3.01183	0.200814	BC108678.1	NA	BMP8A /// BMP8B
11742897_a_at	0.4473	0.0147	2.47275	-3.01212	0.605593	BC126409.1	NA	MYH2
11729298_a_at	0.4473	0.015	-2.465	-3.01253	-0.451088	NM_152608.3	NA	SDE2
11725332_a_at	0.4473	0.00988	-2.61726	-3.01271	-0.625694	BC142983.1	NA	CTSL
11750872_a_at	0.4473	0.015	2.463	-3.01416	0.208832	AY212919.1	NA	SLC30A10
11715743_x_at	0.4473	0.012	-2.54539	-3.01448	-0.194297	NM_018715.2	NA	RCC2
11720655_s_at	0.4473	0.0151	-2.46115	-3.01462	-0.305575	BU608445	NA	BBX
11727472_x_at	0.4473	0.0143	2.48276	-3.01508	0.225461	NM_000771.3	NA	CYP2C9
11762953_a_at	0.4473	0.0152	2.4598	-3.01608	0.304603	AK300087.1	NA	NARFL
11757459_s_at	0.4473	0.0139	-2.49303	-3.01645	-0.512678	BX415649	NA	WIPF1
11731956_at	0.4473	0.0149	2.46761	-3.01652	0.165289	NM_182628.2	NA	CFAP100
11748214_a_at	0.4473	0.0146	-2.47312	-3.01659	-0.144967	AK297383.1	NA	TSC22D2
11720352_at	0.4473	0.015	-2.46334	-3.01662	-0.285399	NM_004454.2	NA	ETV5
11737997_x_at	0.4473	0.015	2.46317	-3.01683	0.181598	NM_030891.3	NA	LRRC3
11727834_at	0.4473	0.0151	-2.46061	-3.01688	-0.2489	NM_015131.1	NA	WDR43
11726645_a_at	0.4473	0.0152	2.4589	-3.01784	0.369902	AF258676.1	NA	CDHR5
11731871_a_at	0.4473	0.0141	2.48761	-3.01819	0.183684	M98457.1	NA	CD209
11745866_a_at	0.4473	0.0152	2.46012	-3.01905	0.290535	BJ990607	NA	PSEN2
11753533_a_at	0.4473	0.0152	2.45952	-3.01994	0.251943	BC111984.1	NA	TP73-AS1
11748826_a_at	0.4473	0.0153	2.45796	-3.02416	0.216656	AK300968.1	NA	PACSIN3
11721191_at	0.4473	0.0153	-2.45574	-3.02453	-0.27346	NM_004273.4	NA	CHST3
11755519_x_at	0.4473	0.0154	-2.45552	-3.02463	-0.31863	BX648548.1	NA	TGS1
11759698_at	0.4473	0.0151	2.46253	-3.02494	0.173267	BC066301.1	NA	STEAP1B
11746546_s_at	0.4473	0.0154	2.45481	-3.02634	0.324213	CR541650.1	NA	LOC102723655 /// LOC102723713 /// TP53TG3 /// TP53TG3B /// TP53TG3C /// TP53TG3D /// TP53TG3E /// TP53TG3F
11719924_a_at	0.4473	0.0154	-2.45541	-3.02656	-0.239416	BU741622	NA	RBM12
11734445_at	0.4473	0.0145	2.47804	-3.02715	0.199758	BC140924.1	NA	AARD
11719442_a_at	0.4473	0.0153	2.45568	-3.02796	0.331753	BE502156	NA	WNT5B
11746204_a_at	0.4473	0.0152	2.45955	-3.02835	0.249798	AK299262.1	NA	NFASC
11724374_at	0.4473	0.0154	-2.45395	-3.02884	-0.26241	NM_006399.3	NA	BATF
11754754_s_at	0.4473	0.0154	2.45352	-3.02957	0.406292	AK131403.1	NA	ADAMTS18
11747659_a_at	0.4473	0.0145	2.47575	-3.03077	0.181117	AK292543.1	NA	ARMCX4
11719155_a_at	0.4473	0.0155	-2.4521	-3.03125	-0.416306	NM_018370.2	NA	DRAM1
11719820_s_at	0.4473	0.0148	-2.46918	-3.03185	-0.31571	CR620773.1	NA	CLN5
11717044_a_at	0.4473	0.0155	-2.45251	-3.0332	-0.303032	NM_006706.3	NA	TCERG1
11761831_x_at	0.4473	0.0155	2.45133	-3.03369	0.248635	AK300387.1	NA	HERC2P4
11751315_x_at	0.4473	0.0147	-2.47237	-3.03396	-0.35163	AK293389.1	NA	SLC39A1
11749680_a_at	0.4473	0.0151	2.46178	-3.03449	0.171388	AK295613.1	NA	CASS4
11732370_a_at	0.4473	0.0156	-2.45049	-3.0362	-0.296312	NM_181552.2	NA	CUX1
11724709_s_at	0.4473	0.0147	2.47076	-3.03637	0.227687	NM_003108.3	NA	SOX11
11749208_a_at	0.4473	0.0156	-2.4506	-3.03703	-0.377816	AK296870.1	NA	ELL2
11733095_s_at	0.4473	0.0146	-2.47342	-3.03767	-0.491578	AK300794.1	NA	SET /// SETSIP
11757566_x_at	0.4473	0.0142	-2.48367	-3.03803	-0.300056	CA944940	NA	NOL8
11749395_x_at	0.4473	0.0156	-2.44897	-3.03954	-0.281965	AK300543.1	NA	ZCCHC10
11720300_a_at	0.4473	0.0151	-2.4629	-3.0398	-0.327158	AL540196	NA	SLA
11718245_at	0.4473	0.0152	2.45802	-3.03992	0.237728	NM_178526.2	NA	SLC25A42
11737207_at	0.4473	0.0153	2.4556	-3.0402	0.183047	NM_001010979.1	NA	C1orf189
11735921_a_at	0.4473	0.0156	2.45021	-3.04027	0.308987	BC143639.1	NA	C5orf38
11721117_at	0.4473	0.014	-2.4909	-3.0407	-0.329141	AY359044.1	NA	SPCS3
11746540_a_at	0.4473	0.0157	-2.44735	-3.04204	-0.230539	AK294517.1	NA	CAMK2D
11726887_a_at	0.4473	0.0157	2.44676	-3.04239	0.247605	NM_006942.1	NA	SOX15
11741799_a_at	0.4473	0.0156	-2.44833	-3.0424	-0.143154	AF317391.1	NA	BCOR
11743018_at	0.4473	0.0157	-2.44697	-3.04261	-0.221298	AB077992.1	NA	NOC3L
11731263_a_at	0.4473	0.0154	2.45336	-3.04299	0.379278	NM_014951.2	NA	ZNF365
11734325_a_at	0.4473	0.0156	2.44946	-3.04377	0.278007	NM_153184.2	NA	CADM2
11753110_a_at	0.4473	0.0143	2.48326	-3.0445	0.182545	AK299512.1	NA	SNX32
11752035_a_at	0.4473	0.0143	2.48196	-3.0446	0.144877	AB022318.1	NA	NOS2
11722655_s_at	0.4473	0.0157	-2.44771	-3.04471	-0.504779	BC047696.1	NA	STK17A
11747926_s_at	0.4473	0.0114	-2.56617	-3.04544	-0.616879	AK296228.1	NA	IFI16
11727459_x_at	0.4473	0.0158	2.44531	-3.04547	0.230754	NM_000526.4	NA	KRT14
11741174_s_at	0.4473	0.0158	2.44464	-3.0457	0.167698	NM_181839.1	NA	PKIA
11741387_a_at	0.4473	0.0157	2.44647	-3.0461	0.256226	NM_020880.3	NA	ZNF530
11738335_x_at	0.4473	0.0157	-2.44647	-3.04694	-0.181307	NM_001126116.1	NA	TP53
11747502_s_at	0.4473	0.0157	-2.44604	-3.04703	-0.211012	AK297671.1	NA	MTRF1L
11763386_at	0.4473	0.0157	2.44669	-3.04744	0.264852	AF019382.1	NA	BMS1P21 /// MBL1P
11728088_at	0.4473	0.0157	2.44698	-3.04773	0.330973	NM_014421.2	NA	DKK2
11761153_s_at	0.4473	0.0157	2.44621	-3.04819	0.26248	AK299715.1	NA	CYP51A1-AS1
11749003_a_at	0.4473	0.0158	-2.44425	-3.04834	-0.209572	BC030775.1	NA	ERAP1
11733610_a_at	0.4473	0.0158	2.44488	-3.04863	0.219331	NM_001004353.2	NA	C9orf173
11723190_at	0.4473	0.0158	2.44414	-3.04866	0.291261	AF311317.1	NA	ADAM19
11723994_x_at	0.4473	0.0158	-2.44573	-3.04918	-0.260302	NM_016086.2	NA	STYXL1
11751162_x_at	0.4473	0.0158	2.44424	-3.04954	0.262046	AK289468.1	NA	TTYH1
11753141_a_at	0.4473	0.0158	2.44524	-3.04981	0.183086	AK303097.1	NA	TAF8
11719332_at	0.4473	0.0159	-2.44252	-3.04993	-0.409589	NM_018460.3	NA	ARHGAP15
11759901_x_at	0.4473	0.0159	-2.44244	-3.05002	-0.136597	AF212228.1	NA	CCPG1
11717985_a_at	0.4473	0.0158	-2.44388	-3.05084	-0.340012	D30037.1	NA	PITPNB
11755137_a_at	0.4473	0.0146	-2.47381	-3.0509	-0.423235	AA804455	NA	CCDC109B
11731224_x_at	0.4473	0.0153	2.45753	-3.05105	0.273685	AI816713	NA	SHOX2
11743386_s_at	0.4473	0.0125	-2.53285	-3.05153	-0.538517	BC027178.1	NA	PRPF40A
11746119_s_at	0.4473	0.0157	-2.4464	-3.05209	-0.405052	BC032643.1	NA	SYNCRIP
11718184_a_at	0.4473	0.0151	-2.46074	-3.05294	-0.260301	NM_014824.2	NA	FCHSD2
11763203_at	0.4473	0.0159	2.44333	-3.05355	0.184794	AK301868.1	NA	PROCA1
11754720_a_at	0.4473	0.016	2.44103	-3.05376	0.146813	CA432406	NA	C16orf86
11749233_s_at	0.4473	0.0152	-2.45927	-3.05417	-0.631372	AK297500.1	NA	NAP1L1
11715994_x_at	0.4473	0.0125	-2.53129	-3.05441	-0.662561	NM_002166.4	NA	ID2
11738330_at	0.4473	0.016	2.4406	-3.05467	0.265116	NM_001001694.2	NA	IL17REL
11723078_s_at	0.4473	0.0147	-2.47055	-3.05586	-0.449498	NM_016500.3	NA	PBDC1
11727413_at	0.4473	0.0159	2.44188	-3.05591	0.207871	AF123761.1	NA	CLN8
11749915_a_at	0.4473	0.0137	2.49899	-3.05647	0.145112	AK315958.1	NA	SYNPR
11735882_at	0.4473	0.0159	2.44161	-3.05677	0.246509	NM_012285.1	NA	KCNH4
11725014_at	0.4473	0.0145	2.47735	-3.05809	0.197812	AY690636.1	NA	MAP9
11720903_a_at	0.4473	0.0159	2.44189	-3.05857	0.180593	NM_000725.2	NA	CACNB3
11755543_a_at	0.4473	0.0158	2.44463	-3.05899	0.260045	AK131202.1	NA	TMC5
11723769_at	0.4473	0.0159	-2.44249	-3.05963	-0.274125	NM_014035.2	NA	SNX24
11747174_x_at	0.4473	0.0156	2.44947	-3.06077	0.19008	AK293941.1	NA	ERO1B
11732475_a_at	0.4473	0.0119	2.54904	-3.06082	0.437418	NM_001008404.1	NA	C14orf180
11752809_a_at	0.4473	0.0141	2.48844	-3.06107	0.20622	AK297372.1	NA	PPFIA2
11750694_a_at	0.4473	0.0155	-2.45299	-3.06112	-0.280807	AY157499.1	NA	RECQL
11731280_x_at	0.4473	0.0161	2.43785	-3.0623	0.252328	NM_178275.4	NA	IGFN1
11749765_a_at	0.4473	0.0161	2.43844	-3.06235	0.223584	M31008.1	NA	ALPI
11729875_at	0.4473	0.0143	2.4831	-3.06443	0.200761	NM_001012971.3	NA	FAM209A
11726386_at	0.4473	0.0161	-2.43749	-3.06498	-0.222393	NM_173791.3	NA	PDZD8
11737791_s_at	0.4473	0.016	-2.44005	-3.0651	-0.540207	NM_030882.2	NA	APOL1 /// APOL2
11740797_x_at	0.4473	0.0162	-2.43448	-3.06574	-0.202909	NM_004875.2	NA	POLR1C
11742231_a_at	0.4473	0.0161	2.43766	-3.0659	0.223712	DQ355152.1	NA	RSPO4
11720341_at	0.4473	0.0162	2.43484	-3.06649	0.577375	AF261134.1	NA	NDUFA13
11757824_s_at	0.4473	0.0138	-2.4964	-3.06657	-0.514207	AI719994	NA	RGL1
11749561_at	0.4473	0.016	2.43891	-3.0669	0.276038	BC036910.1	NA	LOC388882
11729939_at	0.4473	0.0162	2.43446	-3.06731	0.249188	NM_004076.3	NA	CRYBB3
11718220_x_at	0.4473	0.0148	-2.4692	-3.06737	-0.436611	NM_004499.3	NA	HNRNPAB
11737619_at	0.4473	0.0162	2.43525	-3.06799	0.275161	BC132796.1	NA	RFPL4B
11741008_a_at	0.4473	0.0159	2.44208	-3.06904	0.186975	U76381.2	NA	FGF12
11743897_a_at	0.4473	0.016	2.44004	-3.06932	0.236433	AI968011	NA	KIAA1257
11751068_a_at	0.4473	0.016	2.44004	-3.06932	0.236433	BC031632.1	NA	KIAA1257
11721887_a_at	0.4473	0.0162	2.43545	-3.06946	0.214345	NM_001888.2	NA	CRYM
11733073_a_at	0.4473	0.0161	-2.43726	-3.06963	-0.454121	NM_004728.2	NA	DDX21
11743132_at	0.4473	0.0163	2.43289	-3.07078	0.489937	BC104150.2	NA	SLN
11764236_s_at	0.4473	0.0162	2.43531	-3.07089	0.267794	DB314435	NA	ZFP41
11761329_at	0.4473	0.016	2.44009	-3.07092	0.302013	AF196568.1	NA	NME9
11737283_a_at	0.4473	0.0162	2.43552	-3.07156	0.147189	NM_001013691.2	NA	ZNF833P
11723700_at	0.4473	0.0163	2.434	-3.07168	0.169204	AK292949.1	NA	OAS3
11737185_a_at	0.4473	0.0162	2.43469	-3.07171	0.211355	BC114628.1	NA	DUOX1
11763171_at	0.4473	0.0163	-2.43242	-3.07214	-0.50426	AI860150	NA	FOSL2
11749744_a_at	0.4473	0.0163	-2.43388	-3.07276	-0.377058	AK296946.1	NA	TBL1XR1
11721661_a_at	0.4473	0.0164	-2.43075	-3.07312	-0.472914	BC041157.1	NA	TBXAS1
11715421_a_at	0.4473	0.0134	-2.5073	-3.07331	-0.461968	NM_006431.2	NA	CCT2
11728487_at	0.4473	0.0149	2.46719	-3.07372	0.179919	NM_004764.3	NA	PIWIL1
11742899_a_at	0.4473	0.0156	-2.44828	-3.07449	-0.292401	CR456854.1	NA	CGGBP1
11735301_a_at	0.4473	0.0162	2.43617	-3.07509	0.202814	EF536972.1	NA	ADGRA1
11734614_a_at	0.4473	0.0158	2.445	-3.07553	0.375375	NM_004961.3	NA	GABRE
11747289_a_at	0.4473	0.0163	2.43185	-3.07596	0.3111	BC072458.1	NA	PER1
11737180_at	0.4473	0.0162	2.43594	-3.07659	0.21144	AK289575.1	NA	SLC25A21
11756731_a_at	0.4473	0.0135	2.50248	-3.07664	0.164706	AK311165.1	NA	RAPGEF4
11729935_a_at	0.4473	0.0163	2.43245	-3.07698	0.279051	NM_000325.5	NA	PITX2
11722659_at	0.4473	0.0163	2.4325	-3.0778	0.252702	NM_144962.2	NA	PEBP4
11717214_s_at	0.4473	0.015	-2.46503	-3.07869	-0.387829	NM_003580.3	NA	NSMAF
11740674_a_at	0.4473	0.0165	-2.42753	-3.07897	-0.368035	BC111727.1	NA	TCERG1
11740563_at	0.4473	0.0145	2.47641	-3.07908	0.163302	AK298286.1	NA	EVPLL
11744578_s_at	0.4473	0.0165	-2.42822	-3.07925	-0.330745	AY358577.1	NA	DNAJC10
11753233_x_at	0.4473	0.0165	-2.42752	-3.0794	-0.398567	AK297342.1	NA	NDRG1
11726271_a_at	0.4473	0.0164	-2.42942	-3.0797	-0.357052	AK290181.1	NA	ATP1B1
11747503_a_at	0.4473	0.0156	2.44968	-3.07995	0.173092	AK301145.1	NA	TAF6L
11735559_s_at	0.4473	0.0156	2.44932	-3.08018	0.220081	BC112016.1	NA	TBC1D26 /// TBC1D28
11757898_s_at	0.4473	0.0161	2.43647	-3.08043	0.149729	CK821078	NA	GAS2
11744882_a_at	0.4473	0.0164	-2.42945	-3.08067	-0.17787	BC040721.1	NA	PPP1R21
11733973_a_at	0.4473	0.0165	2.42731	-3.08081	0.206643	BC093815.1	NA	PCDH18
11747294_a_at	0.4473	0.0166	2.42636	-3.08135	0.173758	DQ344550.1	NA	TKFC
11734462_at	0.4473	0.0165	2.42835	-3.08288	0.278008	NM_173482.2	NA	CCDC105
11732157_x_at	0.4473	0.0165	-2.42775	-3.08454	-0.280327	BC005193.1	NA	UFM1
11752642_a_at	0.4473	0.0165	2.42722	-3.08527	0.230889	BC006334.2	NA	KCNH6
11764258_at	0.4473	0.0164	2.43148	-3.08582	0.200349	AA971325	NA	LOC102723906
11735909_at	0.4473	0.0164	2.43097	-3.08614	0.265563	NM_013939.2	NA	OR10H2
11719019_at	0.4473	0.0167	-2.42343	-3.08685	-0.301563	NM_001755.2	NA	CBFB
11757542_s_at	0.4473	0.0159	-2.44339	-3.08736	-0.305821	BF679286	NA	SSR1
11736134_a_at	0.4473	0.0167	2.42408	-3.0874	0.240183	AK292906.1	NA	OAS2
11763081_a_at	0.4473	0.0165	2.42782	-3.08797	0.324526	AB091376.1	NA	ZNF578
11733838_s_at	0.4473	0.0165	-2.42841	-3.08844	-0.16259	NM_006649.2	NA	UTP14A /// UTP14C
11723833_at	0.4473	0.0158	2.44559	-3.08875	0.117696	BC066899.1	NA	TAPT1
11724109_a_at	0.4473	0.0164	2.43127	-3.08944	0.139839	NM_001048265.1	NA	C9orf116
11729528_a_at	0.4473	0.0166	2.42511	-3.08999	0.240548	AF105020.1	NA	POMT2
11727239_a_at	0.4473	0.0167	2.42355	-3.09021	0.30374	BC037906.1	NA	C4orf19
11736008_s_at	0.4473	0.0146	-2.47372	-3.09026	-0.356523	CR610161.1	NA	MAPK1IP1L
11757714_x_at	0.4473	0.0166	2.42487	-3.09074	0.315394	BQ015829	NA	DNAJB13
11751594_s_at	0.4473	0.0167	-2.42364	-3.09103	-0.146218	BC010074.2	NA	SRSF10
11721099_at	0.4473	0.0152	-2.46038	-3.09133	-0.539629	NM_004054.2	NA	C3AR1
11728785_a_at	0.4473	0.0167	2.42425	-3.09142	0.199442	NM_001519.2	NA	BRF1
11746919_a_at	0.4473	0.0167	2.4245	-3.09149	0.400421	BC062740.1	NA	TPM3
11755355_s_at	0.4473	0.0168	-2.4209	-3.09169	-0.384898	DB130384	NA	RCSD1
11749180_a_at	0.4473	0.0168	2.42157	-3.09331	0.249434	AK300759.1	NA	MBD1
11743460_at	0.4473	0.0163	2.43384	-3.09378	0.158867	DB577006	NA	GPM6B
11761055_s_at	0.4473	0.0168	2.42213	-3.09448	0.208439	AK293486.1	NA	PDCD5
11726605_x_at	0.4473	0.0168	-2.42099	-3.09468	-0.229407	CA774447	NA	MTF2
11716650_a_at	0.4473	0.0154	-2.45416	-3.09486	-0.323657	NM_023079.3	NA	UBE2Z
11758173_s_at	0.4473	0.01	-2.61234	-3.0957	-0.491437	N75962	NA	SPCS2
11762621_at	0.4473	0.0139	2.49359	-3.09573	0.176008	L08961.1	NA	---
11762615_x_at	0.4473	0.0167	2.42414	-3.09609	0.286996	AF361946.1	NA	TRIM63
11732438_a_at	0.4473	0.0161	2.43677	-3.09725	0.208313	NM_032447.3	NA	FBN3
11758186_s_at	0.4473	0.0169	-2.41881	-3.09772	-0.224741	BG250279	NA	ENSA
11749023_a_at	0.4473	0.0167	-2.42339	-3.09803	-0.398196	AK290720.1	NA	SLC16A4
11739232_x_at	0.4473	0.0169	-2.42022	-3.09861	-0.441953	AA827918	NA	RASSF2
11751923_a_at	0.4473	0.0168	-2.42221	-3.09917	-0.21339	AK304693.1	NA	ERBB2IP
11748140_s_at	0.4473	0.017	-2.41711	-3.09944	-0.365583	AK302761.1	NA	AMD1
11716775_a_at	0.4473	0.017	-2.41768	-3.10049	-0.196309	NM_001145525.1	NA	RAI14
11736622_s_at	0.4473	0.017	2.41801	-3.10068	0.20322	BC106877.2	NA	C1orf106
11759893_at	0.4473	0.0164	2.43147	-3.10074	0.247945	AF380162.1	NA	PLEKHA8 /// PLEKHA8P1
11755910_a_at	0.4473	0.0171	-2.4151	-3.10288	-0.226069	AK129880.1	NA	UBXN7
11751883_x_at	0.4473	0.0169	2.4181	-3.103	0.265359	AY004227.1	NA	SPTBN4
11717438_x_at	0.4473	0.0122	-2.5411	-3.10318	-0.364625	NM_003286.2	NA	TOP1
11762637_at	0.4473	0.0153	2.45637	-3.10402	0.275304	AB072358.1	NA	SSH2
11763094_at	0.4473	0.0171	2.41448	-3.10443	0.252832	AY358239.1	NA	---
11717018_a_at	0.4473	0.0121	-2.54316	-3.10457	-0.30941	NM_000701.6	NA	ATP1A1
11743538_at	0.4473	0.0167	2.42478	-3.1047	0.179842	BX102271	NA	DNAJC18
11751962_s_at	0.4473	0.0166	2.4263	-3.10471	0.280149	U87460.1	NA	GPR37
11730853_s_at	0.4473	0.0164	-2.4313	-3.10478	-0.361787	NM_001017962.2	NA	P4HA1
11731913_at	0.4473	0.0148	2.46884	-3.10487	0.203285	NM_005288.3	NA	GPR12
11738415_a_at	0.4473	0.0169	2.41898	-3.10494	0.194197	BC113418.1	NA	TBR1
11761343_a_at	0.4473	0.017	2.41705	-3.10496	0.221797	AK301147.1	NA	ADAM8
11752454_a_at	0.4473	0.017	2.41787	-3.10497	0.222303	BC111418.1	NA	TBKBP1
11743608_s_at	0.4473	0.0163	-2.43221	-3.10511	-0.529708	BU608268	NA	FAM3C
11725636_a_at	0.4473	0.0155	-2.45096	-3.10545	-0.486657	NM_018221.3	NA	MOB1A
11754869_s_at	0.4473	0.0169	-2.41821	-3.1061	-0.267556	AK096390.1	NA	ZNF267
11719607_x_at	0.4473	0.0171	-2.41537	-3.10612	-0.207711	AF227156.1	NA	RRN3
11722628_at	0.4473	0.0171	-2.41469	-3.10615	-0.404344	AK001728.1	NA	KIAA1033
11746061_a_at	0.4473	0.0172	2.41357	-3.10626	0.24127	AK316006.1	NA	EHD3
11741669_a_at	0.4473	0.0169	2.41905	-3.10767	0.285211	AK292370.1	NA	ESR2
11724249_a_at	0.4473	0.0171	-2.41404	-3.10822	-0.457346	AF193052.1	NA	SLC39A8
11749213_a_at	0.4473	0.0161	2.43666	-3.10879	0.143532	AK304328.1	NA	TSGA10
11727845_a_at	0.4473	0.0172	-2.41224	-3.109	-0.258408	AF143723.1	NA	HSPA14
11739231_a_at	0.4473	0.0172	-2.41187	-3.10904	-0.439851	BC039741.2	NA	TMEM106B
11722262_at	0.4473	0.0167	-2.42406	-3.10908	-0.389682	NM_014674.2	NA	EDEM1
11758004_s_at	0.4473	0.0166	-2.426	-3.10954	-0.43814	BE504727	NA	CEP350
11759611_at	0.4473	0.0172	2.41325	-3.11008	0.230855	AY081143.1	NA	SMIM11A /// SMIM11B
11728094_s_at	0.4473	0.0142	-2.48558	-3.11025	-0.524373	NM_005921.1	NA	MAP3K1
11762231_x_at	0.4473	0.0171	2.41456	-3.11091	0.23163	AK294962.1	NA	BBS1
11754967_s_at	0.4473	0.0124	-2.53461	-3.11114	-0.595954	BX647444.1	NA	CBX3
11756513_a_at	0.4473	0.0171	2.41539	-3.11142	0.265934	AK308863.1	NA	SFXN5
11726222_a_at	0.4473	0.0171	2.41505	-3.11147	0.258304	NM_000162.3	NA	GCK
11748644_x_at	0.4473	0.0172	2.41156	-3.11176	0.176363	AY545071.1	NA	BCAR1
11757946_s_at	0.4473	0.0172	-2.41139	-3.11249	-0.30301	DB549326	NA	CPNE3
11750929_a_at	0.4473	0.0172	2.41276	-3.11298	0.236616	BC021562.1	NA	FRS2
11718634_a_at	0.4473	0.0166	-2.42621	-3.11379	-0.236283	AY139835.1	NA	KIF1B
11732853_at	0.4473	0.0146	2.47407	-3.11423	0.188981	NM_001142447.1	NA	ATP1B4
11733925_a_at	0.4473	0.0172	-2.41137	-3.11439	-0.209112	AK054568.1	NA	RIOK1
11745192_a_at	0.4473	0.0172	-2.41157	-3.11465	-0.423755	BC006141.1	NA	EPB41L3
11730899_s_at	0.4473	0.0173	-2.41135	-3.11514	-0.469797	NM_015045.2	NA	WAPL
11716857_at	0.4473	0.0172	2.41228	-3.1152	0.148047	NM_014860.1	NA	SUPT7L
11722887_x_at	0.4473	0.0173	-2.40929	-3.11557	-0.384845	BC059398.1	NA	EMB
11746539_x_at	0.4473	0.0164	2.43144	-3.11635	0.248095	AK302448.1	NA	SPATA31C2
11745085_a_at	0.4473	0.0165	2.42735	-3.11668	0.212221	BC113906.1	NA	SALL1
11723955_a_at	0.4473	0.0174	-2.40893	-3.11675	-0.293957	BC004467.2	NA	CLINT1
11762658_at	0.4473	0.0173	2.41106	-3.11682	0.280294	AB025028.1	NA	---
11747426_a_at	0.4473	0.017	2.41797	-3.11694	0.253501	AK315837.1	NA	CCDC120
11728683_x_at	0.4473	0.0173	-2.40964	-3.11711	-0.368723	U55766.1	NA	KRR1
11764036_s_at	0.4473	0.0157	-2.44779	-3.11726	-0.23882	AV662174	NA	KPNB1
11759143_at	0.4473	0.017	2.4165	-3.11729	0.149155	BC010350.1	NA	TAF9B
11746307_s_at	0.4473	0.0161	2.43648	-3.11731	0.257905	BC122555.1	NA	LINC00494
11731863_at	0.4473	0.0172	2.41164	-3.11794	0.208003	BC075093.2	NA	NKX2-2
11737775_a_at	0.4473	0.0172	-2.41266	-3.11803	-0.189019	NM_001033714.1	NA	NOP2
11743632_a_at	0.4473	0.0172	2.41221	-3.11813	0.370862	AA196325	NA	PDLIM5
11743824_s_at	0.4473	0.0175	-2.40635	-3.11959	-0.31753	BX373975	NA	TOPBP1
11718339_x_at	0.4473	0.0147	-2.47147	-3.11967	-0.309189	AK290119.1	NA	DAZAP2
11743653_x_at	0.4473	0.0125	-2.53258	-3.1199	-0.373034	BQ229498	NA	DEK
11740803_a_at	0.4473	0.0173	2.4109	-3.12025	0.323738	M63108.1	NA	LHCGR
11754514_a_at	0.4473	0.0171	2.41502	-3.12067	0.190929	AW188201	NA	ACACA
11739962_a_at	0.4473	0.0171	2.41375	-3.12087	0.191787	NM_080742.2	NA	B3GAT2
11734751_x_at	0.4473	0.0175	-2.4062	-3.12098	-0.400591	DQ083239.1	NA	MAT2A
11723815_at	0.4473	0.0174	2.40802	-3.12099	0.247325	BC093767.1	NA	ARHGAP29
11739728_a_at	0.4473	0.0175	-2.40571	-3.12101	-0.305835	BC001052.2	NA	RECQL
11733451_s_at	0.4473	0.0173	-2.40926	-3.12167	-0.328906	BC052586.1	NA	SLFN11
11732331_s_at	0.4473	0.0173	-2.41122	-3.122	-0.322408	NM_005737.3	NA	ARL4C
11761819_a_at	0.4473	0.0163	2.43211	-3.12279	0.17318	DQ916741.1	NA	RDX
11751409_x_at	0.4473	0.0174	2.40781	-3.1237	0.215587	AK296052.1	NA	RAB36
11762374_at	0.4473	0.0173	2.40944	-3.12409	0.344059	BC036669.2	NA	COL25A1
11732186_at	0.4473	0.0172	2.41147	-3.1245	0.389712	NM_003476.3	NA	CSRP3
11726360_a_at	0.4473	0.0171	2.41487	-3.12453	0.186537	NM_001135168.1	NA	ALDH3A1
11749133_a_at	0.4473	0.0175	2.40509	-3.12494	0.127403	AK303002.1	NA	NLRX1
11763608_a_at	0.4473	0.0175	2.40649	-3.12539	0.24305	BC171819.1	NA	TVP23A
11721177_at	0.4473	0.0174	2.40889	-3.1254	0.212617	U70370.1	NA	PITX1
11745871_a_at	0.4473	0.017	-2.41699	-3.12619	-0.390716	BG288697	NA	PAPOLA
11729225_s_at	0.4473	0.0175	-2.405	-3.1263	-0.351932	NM_004733.2	NA	SLC33A1
11744184_a_at	0.4473	0.0176	-2.40313	-3.12634	-0.317809	AI479863	NA	SIPA1L2
11752026_a_at	0.4473	0.0173	2.40923	-3.12667	0.234718	AK303067.1	NA	CEP164
11734033_at	0.4473	0.0176	2.40457	-3.12691	0.200734	AW957467	NA	C15orf61
11754882_x_at	0.4473	0.0176	2.40288	-3.12709	0.329316	AK131534.1	NA	BRSK2
11730633_at	0.4473	0.0173	2.40981	-3.12736	0.224575	NM_005906.3	NA	MAK
11758558_s_at	0.4473	0.0138	-2.49493	-3.12749	-0.546997	AW583246	NA	ATP2A2
11717730_s_at	0.4473	0.0172	-2.41249	-3.12784	-0.322863	NM_003129.3	NA	SQLE
11721019_a_at	0.4473	0.0175	2.40591	-3.12785	0.161507	AK289581.1	NA	MTMR3
11753429_a_at	0.4473	0.0175	2.40599	-3.12828	0.261724	AK294155.1	NA	WBP2
11720968_a_at	0.4473	0.0177	-2.40135	-3.12909	-0.251338	NM_001136005.1	NA	GART
11746550_a_at	0.4473	0.0175	2.40579	-3.12913	0.257846	AY358510.1	NA	C17orf99
11754630_a_at	0.4473	0.0176	-2.40268	-3.12961	-0.343698	AK093013.1	NA	MLKL
11719166_x_at	0.4473	0.0177	2.40241	-3.13001	0.186565	NM_032552.2	NA	DAB2IP
11727813_a_at	0.4473	0.0176	-2.40436	-3.13011	-0.238951	NM_006924.4	NA	SRSF1
11732654_at	0.4473	0.0171	2.41541	-3.13057	0.225817	NM_153255.3	NA	MCM9
11737829_at	0.4473	0.0161	2.4382	-3.13166	0.196846	NM_006298.2	NA	ZKSCAN8
11756283_s_at	0.4473	0.01	-2.61251	-3.13186	-0.634094	AK307671.1	NA	CCAR1
11716740_a_at	0.4473	0.0162	2.43479	-3.13331	0.284678	NM_005629.3	NA	SLC6A8
11719460_s_at	0.4473	0.0178	-2.39911	-3.13337	-0.237097	NM_018268.2	NA	WDR41
11716595_s_at	0.4473	0.0169	-2.419	-3.13345	-0.48789	NM_080546.3	NA	SLC44A1
11715230_s_at	0.4473	0.0177	2.40174	-3.13432	0.235977		82659095	PARD6A
11733121_s_at	0.4473	0.0151	2.46278	-3.13437	0.137816	NM_001351.2	NA	DAZL
11742308_s_at	0.4473	0.017	2.41794	-3.13448	0.355134	AK299387.1	NA	TPM1
11737917_at	0.4473	0.0177	2.40207	-3.13488	0.240607	NM_176871.2	NA	PDLIM2
11738219_s_at	0.4473	0.0175	2.40561	-3.1351	0.278171	NM_153212.1	NA	GJB4
11747654_a_at	0.4473	0.0171	2.41508	-3.13516	0.301918	AK289596.1	NA	SGK2
11757533_x_at	0.4473	0.0143	-2.48203	-3.13533	-0.426682	BG184619	NA	PLSCR1
11756845_a_at	0.4473	0.0177	2.40092	-3.13557	0.259002	AK310631.1	NA	LINC00176
11747031_a_at	0.4473	0.0177	2.40234	-3.13621	0.181791	AK302874.1	NA	DMPK
11738069_a_at	0.4473	0.0177	2.40157	-3.13638	0.245222	NM_138612.1	NA	HAS3
11740741_a_at	0.4473	0.0174	2.40776	-3.13704	0.263011	BC140945.1	NA	GRK1
11725155_at	0.4473	0.0177	-2.4017	-3.13721	-0.273817	NM_014344.3	NA	FJX1
11719914_a_at	0.4473	0.0177	2.40078	-3.13732	0.230271	AY359067.1	NA	AIF1L
11740869_a_at	0.4473	0.0177	2.40049	-3.13733	0.21288	BC136583.1	NA	NLRP9
11736576_x_at	0.4473	0.0176	2.40266	-3.13742	0.103508	NM_024587.2	NA	TMEM53
11747090_a_at	0.4473	0.0179	-2.39737	-3.13761	-0.310779	AK300844.1	NA	NOP58
11720066_a_at	0.4473	0.0179	2.39697	-3.13778	0.204071	NM_020806.4	NA	GPHN
11759549_a_at	0.4473	0.0179	-2.39681	-3.13794	-0.205392	BX538021.1	NA	MICAL2
11747164_a_at	0.4473	0.0179	-2.39753	-3.13807	-0.165794	AK296440.1	NA	U2SURP
11715329_at	0.4473	0.0169	2.41941	-3.13831	0.206145		219801896	SLC6A15
11737524_a_at	0.4473	0.0178	2.40043	-3.13831	0.191392	BC137317.1	NA	CCDC183
11745403_a_at	0.4473	0.0177	2.4014	-3.13888	0.243624	BC029505.1	NA	ZNF683
11747976_x_at	0.4473	0.0177	2.40085	-3.13926	0.275803	AK299817.1	NA	EPB41L1
11759377_at	0.4473	0.0175	2.40628	-3.14015	0.330626	AB096949.1	NA	KRTAP19-7
11741862_x_at	0.4473	0.0179	2.39712	-3.14017	0.279415	DQ104253.1	NA	AGER
11731936_at	0.4473	0.0161	2.43647	-3.14033	0.1749	BC075037.2	NA	KCNN1
11751346_s_at	0.4473	0.0179	-2.3966	-3.14119	-0.171708	AK297019.1	NA	RBM22
11727437_a_at	0.4473	0.0178	2.39887	-3.14123	0.14519	BX372680	NA	RALGAPB
11763644_x_at	0.4473	0.0178	2.40031	-3.1414	0.346856	BX437779	NA	FMNL1
11748711_a_at	0.4473	0.0161	-2.43752	-3.1414	-0.304111	AK294883.1	NA	EIF4G3
11750683_a_at	0.4473	0.0178	-2.39883	-3.14256	-0.165364	AK294165.1	NA	NEK4
11728924_at	0.4473	0.0179	2.39827	-3.14342	0.249861	AY121370.1	NA	NFAM1
11727553_a_at	0.4473	0.0176	2.40406	-3.14377	0.18509	BC093027.1	NA	PKIB
11729647_s_at	0.4473	0.0156	2.44946	-3.14467	0.126768	NM_007036.4	NA	ESM1
11723871_a_at	0.4473	0.018	-2.39435	-3.1449	-0.448591	NM_004946.2	NA	DOCK2
11762226_at	0.4473	0.0173	2.40961	-3.14494	0.215829	BC017780.1	NA	CYTH4
11737684_a_at	0.4473	0.0179	2.39806	-3.14496	0.290173	BC126161.1	NA	ZNF517
11717019_x_at	0.4473	0.0138	-2.49443	-3.14543	-0.469431	NM_000701.6	NA	ATP1A1
11719799_a_at	0.4473	0.0177	-2.4017	-3.14582	-0.407662	AL556619	NA	MBD4
11721565_x_at	0.4473	0.0158	-2.44356	-3.14583	-0.445915	BC016321.1	NA	OSTC
11738842_a_at	0.4473	0.0179	2.39639	-3.14587	0.166105	NM_033304.2	NA	ADRA1A
11743697_a_at	0.4473	0.018	-2.39573	-3.14605	-0.244447	BE748563	NA	TEX30
11738304_a_at	0.4473	0.0179	2.39792	-3.14629	0.308542	BC101696.1	NA	VAX1
11731940_a_at	0.4473	0.0178	2.40014	-3.14649	0.244711	AF001787.1	NA	UCP3
11730752_s_at	0.4473	0.0181	-2.39194	-3.14692	-0.294579	BC068519.1	NA	AGPAT5
11747618_a_at	0.4473	0.018	2.39594	-3.14739	0.340064	BC129930.1	NA	ADCK3
11715649_s_at	0.4473	0.0127	-2.52486	-3.14786	-0.454947	NM_003330.2	NA	TXNRD1
11739889_at	0.4473	0.0178	2.39922	-3.14892	0.275645	BC007761.2	NA	PRSS12
11763239_x_at	0.4473	0.018	2.3947	-3.1492	0.187613	AY942049.1	NA	BMS1P20 /// IGLC2 /// IGLC3 /// IGLJ2 /// IGLJ3 /// IGLL5 /// IGLV1-44 /// IGLV3-19 /// IGLV3-25 /// IGLV7-46
11720656_a_at	0.4473	0.0182	-2.39106	-3.14986	-0.186127	CD245921	NA	BBX
11734390_a_at	0.4473	0.0181	2.39395	-3.14995	0.356766	BC122567.1	NA	ABLIM2
11742347_a_at	0.4473	0.018	2.39504	-3.15156	0.268258	NM_033164.2	NA	FGF8
11733508_at	0.4473	0.0172	2.41309	-3.15214	0.191518	NM_006911.2	NA	RLN1
11747747_a_at	0.4473	0.0182	2.39154	-3.15238	0.159437	AK293130.1	NA	MVK
11731574_at	0.4473	0.0182	-2.39029	-3.15277	-0.425437	NM_015123.1	NA	FRMD4B
11715586_at	0.4473	0.0183	-2.38974	-3.15295	-0.505076	AK297273.1	NA	MAPRE1
11746135_x_at	0.4473	0.0141	-2.48743	-3.15303	-0.293708	BC004937.1	NA	NOP56
11738949_at	0.4473	0.0181	2.39343	-3.15361	0.178075	NM_003868.1	NA	FGF16
11744571_a_at	0.4473	0.0181	2.39348	-3.15369	0.201434	BC029491.1	NA	PDSS2
11748759_x_at	0.4473	0.0182	2.39168	-3.15374	0.165567	AK299466.1	NA	GBP6
11752906_a_at	0.4473	0.0183	2.38918	-3.1538	0.267559	AK302103.1	NA	TELO2
11763656_s_at	0.4473	0.0179	2.39632	-3.15398	0.209263	DA061965	NA	VPS36
11745476_a_at	0.4473	0.0183	2.38804	-3.15473	0.19008	BC080631.1	NA	TRMU
11736385_s_at	0.4473	0.0181	-2.39325	-3.15489	-0.161412	NM_212554.2	NA	METTL10
11729662_x_at	0.4473	0.0174	-2.40792	-3.15491	-0.371363	NM_001079811.1	NA	GLB1
11722234_x_at	0.4473	0.0181	2.39196	-3.15492	0.276733	BG701090	NA	FBXO2
11753444_x_at	0.4473	0.0166	2.42657	-3.15552	0.130722	M90685.1	NA	HLA-G
11715722_a_at	0.4473	0.0184	-2.38729	-3.15595	-0.339616	NM_016548.2	NA	GOLM1
11722586_a_at	0.4473	0.0183	-2.38983	-3.15643	-0.302038	BT019384.1	NA	G3BP1
11738384_at	0.4473	0.0182	2.39107	-3.15769	0.194912	NM_001079827.2	NA	CLRN2
11720924_at	0.4473	0.0184	2.3867	-3.15769	0.309013	NM_003673.3	NA	TCAP
11716463_a_at	0.4473	0.0184	2.38642	-3.15868	0.206582	NM_020944.2	NA	GBA2
11758103_s_at	0.4473	0.0179	-2.39744	-3.15901	-0.306619	BE858500	NA	TMED3
11723921_at	0.4473	0.0173	2.41112	-3.15905	0.520928	BC006534.2	NA	KLHL41
11724378_s_at	0.4473	0.0184	-2.38642	-3.15919	-0.357264	BC090931.1	NA	PAG1
11720799_s_at	0.4473	0.0129	-2.51953	-3.1594	-0.608596	NM_016530.2	NA	RAB8B
11716760_x_at	0.4473	0.017	-2.41754	-3.15964	-0.547922	NM_001225.3	NA	CASP4
11739149_a_at	0.4473	0.0185	-2.38531	-3.15965	-0.474314	AI341137	NA	SAMHD1
11745297_x_at	0.4473	0.0185	-2.3852	-3.15968	-0.303022	U37139.1	NA	ITGB3BP
11734078_a_at	0.4473	0.0182	2.39066	-3.1603	0.225521	AI933061	NA	TNRC6C
11755120_a_at	0.4473	0.0185	-2.38538	-3.1605	-0.264907	BC062760.1	NA	PSME4
11744518_a_at	0.4473	0.0183	2.38965	-3.16061	0.235612	BC101657.1	NA	SLC2A10
11751807_at	0.4473	0.0162	2.43519	-3.16111	0.17439	AF332240.1	NA	TTTY11
11741726_s_at	0.4473	0.0183	2.38902	-3.16134	0.184941	U78576.1	NA	PIP5K1A
11745062_a_at	0.4473	0.0183	2.38883	-3.16155	0.183428	BC144451.1	NA	IRGQ
11734710_a_at	0.4473	0.0176	2.4041	-3.16184	0.259673	U38371.1	NA	HAP1
11735659_a_at	0.4473	0.0155	2.45127	-3.16208	0.157656	AK294394.1	NA	AGBL4
11728577_a_at	0.4473	0.0184	2.38591	-3.16213	0.277505	NM_001136263.1	NA	C2CD4C
11752482_a_at	0.4473	0.0183	2.38965	-3.16229	0.197462	AF193046.1	NA	FBN2
11744789_a_at	0.4473	0.0183	-2.38916	-3.16288	-0.365103	BC141854.1	NA	CENPU
11740909_s_at	0.4473	0.0181	2.39271	-3.16305	0.201083	BC146857.1	NA	DOCK1
11725998_a_at	0.4473	0.0184	-2.38659	-3.16322	-0.348627	NM_000043.3	NA	FAS
11719795_a_at	0.4473	0.0184	2.38641	-3.16393	0.256043	AK291797.1	NA	PPP2R5D
11719611_at	0.4473	0.0186	-2.38314	-3.16505	-0.376372	NM_032804.5	NA	ADO
11720947_x_at	0.4473	0.0184	-2.38585	-3.16505	-0.411249	BC023981.1	NA	CA12
11738947_at	0.4473	0.0175	2.40636	-3.16558	0.261637	NM_001128326.2	NA	BSPH1
11740592_a_at	0.4473	0.0182	2.39104	-3.1658	0.226202	BC113686.1	NA	KRT72
11741228_a_at	0.4473	0.0186	-2.38291	-3.16631	-0.236739	NM_023923.3	NA	PHACTR4
11716720_a_at	0.4473	0.0187	2.38146	-3.16806	0.170912	DA141510	NA	AKT1S1
11737485_a_at	0.4473	0.0174	2.40844	-3.16821	0.221285	NM_152587.3	NA	C11orf65
11761059_a_at	0.4473	0.0187	2.38068	-3.16834	0.169559	AK293641.1	NA	TMEM175
11718140_a_at	0.4473	0.0165	-2.42938	-3.16838	-0.371074	NM_001425.2	NA	EMP3
11754554_x_at	0.4473	0.0182	2.39016	-3.16869	0.205917	CA450358	NA	ECHDC2
11724436_a_at	0.4473	0.0186	-2.38235	-3.16922	-0.268731	BC036080.1	NA	FLJ10038 /// GABPB1
11730909_s_at	0.4473	0.0184	-2.3867	-3.1701	-0.285517	NM_000579.3	NA	CCR5
11716654_a_at	0.4473	0.0186	-2.3826	-3.17046	-0.406033	NM_019063.3	NA	EML4
11723655_a_at	0.4473	0.0178	-2.39858	-3.17056	-0.513221	BC001144.1	NA	DNAJB11
11728639_x_at	0.4473	0.0183	2.3886	-3.17067	0.195204	NM_000667.2	NA	ADH1A
11745870_a_at	0.4473	0.0188	-2.37929	-3.17136	-0.243908	AK300035.1	NA	MTHFD2
11750185_a_at	0.4473	0.0178	-2.39871	-3.17228	-0.438695	BC013906.2	NA	CCDC71L
11744794_a_at	0.4473	0.0188	-2.37886	-3.17232	-0.374086	AK304089.1	NA	MBNL1
11726417_x_at	0.4473	0.0188	-2.37839	-3.17276	-0.334649	NM_001012751.1	NA	ABI1
11728643_s_at	0.4473	0.012	-2.54747	-3.17292	-0.554149	AF006083.1	NA	ACTR3
11747706_a_at	0.4473	0.0187	2.38029	-3.17316	0.258198	AK295915.1	NA	PAQR6
11752845_a_at	0.4473	0.0184	2.38634	-3.17334	0.232155	AK300157.1	NA	ARHGEF7
11724278_a_at	0.4473	0.0184	2.38749	-3.17361	0.227841	AK295979.1	NA	NCDN
11734859_a_at	0.4473	0.0188	-2.37781	-3.17437	-0.273386	NM_014023.3	NA	WDR37
11761301_at	0.4473	0.0165	2.42855	-3.17499	0.135274	AK302503.1	NA	B4GALNT1
11743012_at	0.4473	0.0189	-2.37701	-3.17549	-0.339664	AF241230.1	NA	TAB2
11735609_a_at	0.4473	0.0172	2.41277	-3.17583	0.122243	NM_001113382.1	NA	FER1L5
11743204_at	0.4473	0.0188	2.37839	-3.17594	0.245213	BC101209.2	NA	NANOS3
11751713_a_at	0.4473	0.0166	-2.42596	-3.17604	-0.453856	AK301718.1	NA	C6orf62
11742135_at	0.4473	0.0186	2.38312	-3.17671	0.195872	NM_001135707.1	NA	ACBD4
11756632_a_at	0.4473	0.0189	2.37613	-3.17678	0.278679	AK311537.1	NA	GNLY
11731238_at	0.4473	0.0181	2.39323	-3.17682	0.131504	NM_024915.3	NA	GRHL2
11739148_a_at	0.4473	0.0187	-2.38068	-3.17694	-0.249281	NM_015474.2	NA	SAMHD1
11759131_at	0.4473	0.017	2.41655	-3.17699	0.182074	BC016677.1	NA	HIST1H2AG
11721272_at	0.4473	0.0176	-2.40287	-3.17724	-0.383634	AL516755	NA	LRRC59
11761314_s_at	0.4473	0.0188	2.37941	-3.17774	0.237834	BC078169.1	NA	LOC100133091
11742403_at	0.4473	0.0186	2.3834	-3.17808	0.255671	NM_001025232.1	NA	CLLU1OS
11751866_x_at	0.4473	0.0186	2.38274	-3.17858	0.218781	BC081536.1	NA	GAGE1 /// GAGE12B /// GAGE12C /// GAGE12D /// GAGE12E /// GAGE12F /// GAGE12G /// GAGE12H /// GAGE12I /// GAGE2D /// GAGE2E /// GAGE4 /// GAGE5 /// GAGE6 /// GAGE7
11737439_x_at	0.4473	0.0188	2.37905	-3.17916	0.302488	BC104985.1	NA	BMF
11717600_a_at	0.4473	0.0189	-2.37569	-3.1809	-0.420428	NM_024077.3	NA	SECISBP2
11729924_at	0.4473	0.0188	-2.37754	-3.18122	-0.238697	NM_144993.1	NA	TET3
11733581_a_at	0.4473	0.0189	2.37563	-3.1829	0.298852	NM_005182.2	NA	CA7
11754775_s_at	0.4473	0.00942	-2.63445	-3.18322	-0.601983	BX459026	NA	H3F3B
11733109_a_at	0.4473	0.019	-2.37427	-3.18365	-0.44518	BU608346	NA	TLK1
11723104_at	0.4473	0.0171	-2.41438	-3.1837	-0.559498	NM_021629.3	NA	GNB4
11717125_at	0.4473	0.0156	-2.44949	-3.18516	-0.422613	NM_014631.2	NA	SH3PXD2A
11746616_a_at	0.4473	0.0191	-2.37165	-3.18539	-0.31859	AK300262.1	NA	WSB1
11757995_s_at	0.4473	0.0191	-2.37228	-3.18591	-0.260101	BF740081	NA	EDEM3
11754367_x_at	0.4473	0.0191	2.37266	-3.18608	0.211266	AK091652.1	NA	LIMS2
11753384_a_at	0.4473	0.0189	2.37546	-3.18645	0.283843	AK298068.1	NA	C19orf54
11743917_a_at	0.4473	0.0181	-2.39243	-3.18651	-0.560756	CD251475	NA	FKBP5
11743091_x_at	0.4473	0.0191	-2.37215	-3.18673	-0.218576	BC047374.1	NA	SLC36A4
11734562_a_at	0.4473	0.0187	2.38045	-3.18802	0.227376	BC069636.1	NA	WBSCR17
11754856_a_at	0.4473	0.019	-2.37371	-3.18879	-0.396572	AK096845.1	NA	CA12
11720450_a_at	0.4473	0.0187	2.37981	-3.18886	0.245874	NM_017763.4	NA	RNF43
11722387_at	0.4473	0.0156	-2.44973	-3.18961	-0.369657	BC094778.1	NA	MIDN
11758608_s_at	0.4473	0.019	-2.37495	-3.1897	-0.538578	AA960845	NA	CSF2RB
11744231_a_at	0.4473	0.0191	2.37308	-3.19019	0.168639	CR604533.1	NA	MAPK7
11726021_s_at	0.4473	0.019	2.37475	-3.19035	0.239005	BU632797	NA	EEPD1
11735231_at	0.4473	0.019	2.37365	-3.19037	0.243231	AI148004	NA	SPATA12
11760002_at	0.4473	0.019	2.37353	-3.19085	0.243085	BC036250.1	NA	RNF212
11715905_x_at	0.4473	0.0192	-2.3699	-3.19113	-0.243373	BC011819.2	NA	DDX3X
11754564_x_at	0.4473	0.0188	2.37765	-3.19273	0.192112	AK124634.1	NA	TMEM130
11745936_a_at	0.4473	0.0191	-2.37153	-3.19283	-0.239075	AK289551.1	NA	SLC50A1
11730822_at	0.4473	0.019	2.37508	-3.19315	0.215812	AY957566.1	NA	COX19
11719680_x_at	0.4473	0.0194	-2.36722	-3.19342	-0.409908	NM_003842.4	NA	TNFRSF10B
11726150_s_at	0.4473	0.0193	-2.36746	-3.19366	-0.399346	NM_015216.2	NA	PPIP5K2
11747248_a_at	0.4473	0.0189	2.37613	-3.19424	0.225828	BC031677.1	NA	MAP3K13
11753856_a_at	0.4473	0.0193	-2.36872	-3.19444	-0.503494	BT006630.1	NA	CKS2
11735914_a_at	0.4473	0.0186	2.38281	-3.19473	0.181163	BC104751.1	NA	PLEKHG6
11741601_a_at	0.4473	0.0191	2.37209	-3.19497	0.229524	DQ096281.1	NA	EDN3
11748957_x_at	0.4473	0.0191	-2.37159	-3.19515	-0.25347	AK297463.1	NA	CORO1C
11719610_s_at	0.4473	0.019	-2.37494	-3.19516	-0.214544	BC018660.1	NA	ADO
11720512_at	0.4473	0.0192	-2.37129	-3.19592	-0.202227	NM_001042476.1	NA	CARHSP1
11751380_x_at	0.4473	0.0192	2.37112	-3.19663	0.22578	AK295450.1	NA	BEST1
11755660_a_at	0.4473	0.0192	2.3705	-3.19733	0.251645	AK131558.1	NA	SCNN1D
11730657_a_at	0.4473	0.019	-2.37429	-3.19765	-0.186509	NM_001042572.2	NA	CHD2
11752476_x_at	0.4473	0.0178	2.39963	-3.19783	0.240074	AY358254.1	NA	---
11730932_at	0.4473	0.0195	2.36483	-3.19803	0.346814	BC009317.2	NA	ACSS3
11749470_a_at	0.4473	0.0191	2.37262	-3.19864	0.222555	BC126342.1	NA	TRPM8
11748120_a_at	0.4473	0.0195	-2.36454	-3.19873	-0.482833	AK296098.1	NA	LCP2
11747863_a_at	0.4473	0.0195	2.36472	-3.19904	0.175095	AK294734.1	NA	MED15
11743865_s_at	0.4473	0.0193	-2.36732	-3.19913	-0.418504	AI337321	NA	ATP2B1
11733110_s_at	0.4473	0.0187	-2.37949	-3.19936	-0.481333	BU608346	NA	TLK1
11734396_at	0.4473	0.0187	2.3808	-3.20051	0.141106	NM_017878.1	NA	HRASLS2
11742357_at	0.4473	0.0193	2.36858	-3.20062	0.288518	BC140731.1	NA	OR10Q1
11742225_a_at	0.4473	0.0194	-2.36616	-3.20077	-0.231185	AF218074.1	NA	MAP3K7
11750604_a_at	0.4473	0.0195	2.36426	-3.20088	0.159084	AY648295.1	NA	GTF2IRD1
11758738_a_at	0.4473	0.0195	2.36386	-3.20131	0.23689	NM_001005291.1	NA	SREBF1
11756363_a_at	0.4473	0.0195	-2.3636	-3.20137	-0.313272	AL579188	NA	NCKAP1L
11721324_a_at	0.4473	0.0194	2.36723	-3.20161	0.161874	BC093816.1	NA	TBC1D10B
11755045_s_at	0.4473	0.0163	-2.43241	-3.20208	-0.402804	CX865729	NA	ANKRD13A
11756851_a_at	0.4473	0.0179	2.39728	-3.20235	0.189649	AK309120.1	NA	SUN1
11726463_a_at	0.4473	0.0189	-2.37653	-3.20302	-0.231918	NM_017665.1	NA	ZCCHC10
11733019_a_at	0.4473	0.0147	-2.47052	-3.2035	-0.544301	NM_181504.2	NA	PIK3R1
11746716_s_at	0.4473	0.019	2.37389	-3.20365	0.224685	BC042432.1	NA	KIRREL3
11735765_a_at	0.4473	0.0195	-2.36414	-3.20368	-0.195892	NM_014488.3	NA	RAB30
11757731_s_at	0.4473	0.0169	-2.41836	-3.20438	-0.426975	BE789881	NA	RAB31
11739487_s_at	0.4473	0.0162	-2.43501	-3.20455	-0.369256	BC015704.1	NA	SUZ12
11721406_at	0.4473	0.0194	2.36597	-3.20561	0.258905	NM_032296.2	NA	FLYWCH1
11719309_a_at	0.4473	0.0197	2.3613	-3.20576	0.194043	NM_017777.2	NA	MKS1
11740529_s_at	0.4473	0.0197	-2.36116	-3.20604	-0.340244	NM_001111112.1	NA	UBE2K
11758450_s_at	0.4473	0.0194	2.36641	-3.20661	0.208663	AU146540	NA	KDM4D
11715339_at	0.4473	0.0192	2.37093	-3.20664	0.306025		110349720	TTN
11745111_a_at	0.4473	0.0194	2.36574	-3.20708	0.336827	BC070175.1	NA	DLGAP1
11753462_a_at	0.4473	0.0184	2.38689	-3.20759	0.167401	AY780789.1	NA	SLC39A9
11763891_x_at	0.4473	0.0196	2.36205	-3.20798	0.265059	AI271839	NA	SNORA78
11733677_at	0.4473	0.0193	2.36897	-3.20866	0.235512	BC140710.1	NA	C4orf50
11753695_s_at	0.4473	0.0186	-2.38302	-3.20889	-0.295083	BT006873.1	NA	UBE2N
11717377_s_at	0.4473	0.0191	-2.37274	-3.2089	-0.448188	NM_021203.2	NA	SRPRB
11745728_s_at	0.4473	0.0195	-2.36404	-3.20917	-0.126827	AK302749.1	NA	TCF12
11736331_x_at	0.4473	0.0194	2.36571	-3.20951	0.132072	NM_001024938.2	NA	SLC2A11
11720844_at	0.4473	0.0197	-2.36047	-3.2098	-0.242959	AK001464.1	NA	N4BP1
11745498_a_at	0.4473	0.0197	-2.35983	-3.20989	-0.247603	AB102887.1	NA	IRF3
11743912_a_at	0.4473	0.0197	2.35956	-3.21056	0.457239	AI971049	NA	MYOC
11750857_a_at	0.4473	0.0193	2.36904	-3.21076	0.172415	AK294480.1	NA	SYNJ2
11724676_a_at	0.4473	0.0196	-2.36237	-3.21129	-0.338106	AF059569.1	NA	KLHL2
11756670_x_at	0.4473	0.0176	-2.40458	-3.21185	-0.538484	CR624182.1	NA	TUBA1C
11749510_a_at	0.4473	0.0197	-2.36044	-3.21225	-0.479137	AK304187.1	NA	SAMHD1
11756259_s_at	0.4473	0.0199	-2.35728	-3.21231	-0.270571	BC045628.1	NA	NFATC1
11749234_x_at	0.4473	0.0118	-2.55347	-3.21274	-0.525026	AK297500.1	NA	NAP1L1
11740047_s_at	0.4473	0.0196	-2.36182	-3.2137	-0.319684	NM_198889.1	NA	ANKRD17
11754420_a_at	0.4473	0.0199	-2.35686	-3.21418	-0.166987	AK131463.1	NA	PREPL
11726019_at	0.4473	0.0199	2.35586	-3.21512	0.271453	NM_030636.2	NA	EEPD1
11735197_x_at	0.4473	0.0196	2.36216	-3.21517	0.253083	BC144649.1	NA	C20orf96
11715157_s_at	0.4473	0.0178	2.39976	-3.21531	0.176853		31791031	KRTAP19-2
11754709_x_at	0.4473	0.0199	2.35576	-3.21534	0.231278	AL832282.1	NA	SLC25A34
11721942_a_at	0.4473	0.0199	2.35745	-3.21592	0.277252	NM_020863.2	NA	ZFAT
11734002_a_at	0.4473	0.0193	2.36915	-3.21592	0.468278	BC051770.1	NA	ACTN2
11737306_a_at	0.4473	0.0192	2.36961	-3.21675	0.219668	BC112001.1	NA	GPLD1
11738930_s_at	0.4473	0.0189	2.37688	-3.21699	0.273937	NM_001080998.1	NA	FRG2 /// FRG2B
11728133_a_at	0.4473	0.0197	2.36019	-3.21758	0.245996	BC137436.1	NA	ARVCF
11749824_a_at	0.4473	0.019	2.37461	-3.21865	0.254382	AK294211.1	NA	RUFY2
11758786_at	0.4473	0.018	2.39604	-3.21892	0.117253	BX454918	NA	ARIH1
11759537_a_at	0.4473	0.0196	2.36144	-3.21981	0.2451	BU625545	NA	RPS28
11717965_s_at	0.4473	0.0199	-2.35714	-3.22018	-0.326205	NM_033360.2	NA	KRAS
11731669_at	0.4473	0.02	-2.3542	-3.22057	-0.30093	NM_003608.2	NA	GPR65
11747802_a_at	0.4473	0.02	-2.35536	-3.22057	-0.128713	AK316222.1	NA	SRBD1
11722889_a_at	0.4473	0.0198	2.35863	-3.22068	0.191446	NM_020309.3	NA	SLC17A7
11743389_s_at	0.4473	0.02	-2.35361	-3.22119	-0.36091	BX414499	NA	PHTF2
11734142_a_at	0.4473	0.02	-2.35549	-3.22124	-0.206888	AK292108.1	NA	METTL8
11759497_at	0.4473	0.02	-2.35387	-3.22138	-0.299533	BU168053	NA	CHST11
11743915_s_at	0.4473	0.02	-2.3538	-3.22155	-0.419268	AL582024	NA	SEL1L3
11751951_a_at	0.4473	0.0183	2.38787	-3.22229	0.185923	AK304447.1	NA	TJP2
11724905_a_at	0.4473	0.0201	-2.35341	-3.2225	-0.301778	BQ774358	NA	MAP4K5
11731642_a_at	0.4473	0.0199	2.35724	-3.22345	0.160768	BC101728.1	NA	LOC102724200 /// TRAPPC10
11745181_a_at	0.4473	0.0199	-2.35632	-3.22359	-0.519482	AK023387.1	NA	NAA15
11734620_a_at	0.4473	0.0169	2.41959	-3.22373	0.138491	NM_181661.2	NA	VPS13B
11736748_a_at	0.4473	0.0188	2.37906	-3.22427	0.189474	AB062418.1	NA	SLC22A9
11762087_a_at	0.4473	0.0188	2.37776	-3.2244	0.208093	AK298822.1	NA	EVX1
11742762_at	0.4473	0.0191	2.37293	-3.2264	0.178614	BT006813.1	NA	GCG
11727248_a_at	0.4473	0.0188	2.37941	-3.22669	0.147132	NM_002470.2	NA	MYH3
11741567_x_at	0.4473	0.0171	-2.41555	-3.22687	-0.418249	NM_001145211.1	NA	SLCO2B1
11762844_x_at	0.4473	0.0202	2.35109	-3.22697	0.346159	AF220048.1	NA	ITFG2
[truncated: 47,396 more rows]
